# Supplementary material for: Genomic selection for genotype performance and environmental stability in Coffea canephora
Source: G3 (Bethesda). 2023 Mar 22;13(6):jkad062. doi: 10.1093/g3journal/jkad062 (PMC10234400; doi:10.1093/g3journal/jkad062)
Supplement: jkad062_Supplementary_Data [file jkad062_supplementary_data.zip]

Archive with 2 entries (2 files):
- jkad062_Supplementary_Data.docx
- jkad062_Supplementary_Data.xlsx
