# Supplementary material for: Genomic selection for genotype performance and environmental stability in Coffea canephora
Source: G3 (Bethesda). 2023 Mar 22;13(6):jkad062. doi: 10.1093/g3journal/jkad062 (PMC10234400; doi:10.1093/g3journal/jkad062)
Supplement: jkad062_Supplementary_Data [file jkad062_supplementary_data.zip › jkad062_Supplementary_Data.xlsx]

## Sheet: Intermediate
	Phenotypic Blues																		FW																		AMMI
trat	MAT	GSIZ	UNIF	Yield	Vigor	RUST	CERC	GSCE	LMINER	GREEN_g	PROC	M12	M17	M11	M15	M10	M13	RESIDUAL	MAT_FW	GSIZ_FW	UNIF_FW	Yield_FW	Vigor_FW	RUST_FW	CERC_FW	GSCE_FW	LMINER_FW	GREEN_g_FW	PROC_FW	M12_FW	M17_FW	M11_FW	M15_FW	M10_FW	M13_FW	RESIDUAL_FW	MAT_AMMI	GSIZ_AMMI	UNIF_AMMI	Yield_AMMI	Vigor_AMMI	RUST_AMMI	CERC_AMMI	GSCE_AMMI	LMINER_AMMI	GREEN_g_AMMI	PROC_AMMI	M12_AMMI	M17_AMMI
104	3.16	2.26	1.8	19.396	7.12	4.2	2.96	6.76	3	827.087	455.333	5.12667	6.14667	36.6667	66.8333	46.64	78.3733	60.2133	-0.459085	0.0315437	0.134258	0.462005	0.661832	0.240531	0.239855	0.61444	-0.208909	-0.412546	0.191731	-0.577994	-0.598049	0.984144	0.41252	0.653685	0.118213	0.358751	0.572132	0.662565	0.429929	0.940409	0.249288	0.192536	0.361807	0.300836	0.11432	33.7918	9.43392	6.00271	4.51263
105	3.3	2.96	1.9	14.212	6.24	3.8	3.32	5.96	3.2	817.98	447.227	8.05333	25.3067	26.3667	89.2733	33.3	76.9067	40.7933	0.0765561	0.34662	0.165869	-0.199036	0.412338	0.00791519	-0.272137	0.656987	-0.159399	-0.806828	-0.418924	-0.141776	0.943626	-0.153613	0.116426	0.90912	0.147443	-0.283734	0.41981	0.324763	0.287576	1.81965	0.306052	0.427237	0.353506	0.257791	0.046284	7.55197	3.61523	2.55296	7.82747
106	3.06	3.26	1.66	16.664	6.28	4.28	3.2	6.04	3.24	846.527	449.253	3.28	5.44	22.7	81.3667	35.26	88.1533	63.8	0.082441	-0.0368045	-0.0861347	0.207745	0.374291	0.26719	-0.227307	0.786561	-0.270636	-0.709288	-0.215535	-0.702068	-0.844908	-0.191067	0.387493	-0.984142	-0.0891838	0.272609	0.239748	0.254002	0.301479	1.74619	0.127701	0.291081	0.485835	0.551377	0.626929	1.31537	2.46731	6.13528	6.66792
107	3.1	3.24	1.8	14.71	6.72	3.36	2.84	6.56	3.28	859.044	469.806	11.3063	21.1625	40.2563	89.4125	27.2688	62.9813	47.6125	-0.113601	-0.388858	0.288343	-0.340627	0.0249706	-0.165396	-0.150095	0.264696	-0.405061	-0.00883524	0.111383	0.130654	0.113888	0.701112	-0.276531	-0.341081	0.266839	-0.0538613	0.177174	0.400682	0.301095	1.92641	0.355318	0.674879	0.456476	0.465557	0.413741	1.38584	1.16483	1.05191	1.77836
108	3.52174	2.08696	1.58696	18.7087	6.26087	4.52174	3.91304	6	3.3913	811.969	447.769	6.54375	12.6062	24.7125	80.65	29.875	82.2375	63.375	0.76326	-0.391789	-0.0175032	0.129546	-0.243287	0.208959	-0.143668	-0.237238	0.0801554	-0.15485	0.413769	-0.20626	0.0644432	0.149618	0.253407	0.0678705	0.0956032	0.507973	0.468396	0.40435	0.342901	0.582837	0.362117	0.370434	0.858808	0.417261	0.201654	0.778998	2.9878	1.59904	1.23778
109	3.48	2.88	1.96	21.434	7.04	4.56	3	6.8	3.04	774.419	426.962	5.9625	16.925	25.1625	111.469	28.85	65.7438	45.8875	0.478843	0.424557	0.0843359	0.283835	0.348482	0.32963	-0.138195	0.272299	0.142855	-0.481378	-0.136138	-0.216254	0.210736	-0.0443065	0.396189	0.0389133	0.235555	0.0204777	0.518303	0.313701	0.311695	0.426573	0.317589	0.58554	0.269055	0.158167	0.403193	11.9495	2.59125	1.77771	1.96554
110	3	2.8	1.6	14.068	7	4.2	3.48	6.4	3.24	844.788	462.256	8.925	3.7125	34.1625	73.4375	44.8	85.7438	49.2188	-0.0575366	-0.0781402	-0.0592215	-0.0241706	0.0421771	-0.00551791	0.0180016	-0.382163	0.183123	-0.539789	0.0160348	0.124056	-0.855139	-0.0676997	0.12681	0.376632	0.173866	-0.128269	0.458243	0.0786066	0.595178	0.3057	0.0927975	0.155472	0.112523	0.375805	0.298251	17.1221	4.45154	1.01525	6.33454
111	3.04	3.16	1.64	14.49	6.32	4.44	3.56	5.88	3.92	813.438	451.837	11.9	36.3438	31.3625	93.2938	24.6187	53.0063	49.475	-0.15843	-0.212263	0.0315286	-0.0924244	0.170113	0.166986	0.0339035	0.696048	0.83541	-0.317111	0.270237	0.0385723	1.02349	-0.309178	-0.029065	-0.0356899	-0.287891	0.103188	0.401391	0.760358	0.286408	1.01426	0.944244	0.433574	0.417875	0.490202	0.615462	16.5246	4.50293	1.75503	7.84959
112	3.17391	2.41304	1.58696	19.7239	7.04	4.16	2.96	6.88	3.24	869.02	477.667	3.38667	2.70667	29.38	69.08	50.68	80.0467	64.72	-0.120912	0.243426	-0.124822	-0.108302	0.261188	0.244928	-0.236182	0.00462529	-0.177019	-0.755557	-0.0928252	-0.746806	-0.824442	0.163122	0.676158	0.926542	-0.235453	0.298146	0.118196	0.279729	0.25249	2.18771	0.80771	0.608191	0.261831	0.455658	0.270803	30.0917	8.13122	6.45417	6.21268
113	3.48	3	1.64583	23.068	6.64	4.48	3.28	6.36	3.08	847.756	441.025	26.7	59.1467	47.12	92.6733	22.6933	28.66	23.0067	0.0494148	0.432128	-0.0542379	0.569987	-0.0745598	0.405872	-0.109469	-0.188832	0.371869	5.65602	0.827851	1.49046	1.89651	-0.36428	-0.824821	0.0502043	-0.681577	0.425581	0.210607	0.337257	0.722295	1.96171	0.754644	0.480931	0.452765	0.471616	0.341579	2.14887	6.66688	11.5897	15.4344
114	3.18	3.24	1.76	22.522	7.24	4.16	3.32	6.92	3.48	882.788	513.006	19.3625	78.4062	32.7375	107.225	11.9938	29.0125	21.2625	0.0678186	0.100653	0.124717	-0.000343719	-0.257972	0.345322	0.0707678	-0.133348	-0.394467	-0.35442	0.287873	0.73053	2.46851	-1.0799	-1.29663	-0.533884	-0.528515	-0.294858	0.183163	0.240667	0.176308	1.52161	0.373765	0.257002	0.380684	0.173886	0.14749	4.88403	2.72154	6.58819	19.1601
115	3.78	2.88	1.62	16.572	6.92	4.36	3.04	6.72	3.32	871.312	506.506	15.775	31.2	50.6063	111.206	24.8875	48.2125	18.1125	0.460976	0.474675	-0.389085	0.189493	-0.184918	0.621695	0.0190602	0.0360421	-0.045243	-0.982343	-0.65453	0.244738	0.375801	-0.653856	-1.12155	-0.333278	-0.28941	-0.889884	0.379819	0.344437	0.667266	0.927998	0.321487	0.825511	0.544683	0.460489	0.267113	6.40252	4.89086	2.06373	2.54594
116	3.74	2.68	1.76	13.5917	6.88	4.72	3.12	6.4	3.28	852.094	451.606	9.60625	48.4375	33.05	96.7438	22.8438	36.5625	52.7563	0.330363	0.993208	-0.288815	-0.509242	-0.304325	0.215515	0.0998012	-0.333232	0.141503	0.460085	0.609661	-0.561096	0.650665	0.0666269	-0.27117	-0.875339	-0.578914	0.867448	0.19546	0.931604	0.0913987	1.62494	0.612652	0.462684	0.697433	0.230354	0.164984	5.07613	5.17944	6.01656	5.37004
117	3.08	2.64	1.48	18.1542	7.36	3.68	2.68	7.24	2.88	797.754	449.523	4.55385	2.92308	32.9385	62.4462	57.9385	99.5308	39.6692	0.787161	0.632204	-0.632647	0.397492	0.403438	0.375922	-0.119177	0.147639	-0.261609	-2.05423	-1.2258	-0.764893	-0.947951	-0.468385	0.284094	-0.144679	-0.492614	0.289793	0.840601	0.714773	0.530426	2.14515	1.20439	0.437041	0.766658	0.937464	0.405789	7.10416	2.9297	6.30838	7.06163
118	2.88	3.06	1.36	17.324	7.44	4.2	2.6	7.12	3.16	838.743	429.436	5.24286	3.14286	23.2214	74.1571	32.0429	89.4786	72.7143	1.20777	0.0985018	-0.377801	-0.69788	0.32193	0.55665	-0.0412891	0.00176921	-0.687801	0.129264	0.400064	-0.661144	-0.922649	0.0875219	0.541558	-1.20662	-0.0305082	0.800323	1.09442	0.108846	0.362621	1.56989	1.7185	1.07409	0.795462	1.05996	0.221873	4.69505	3.35	6.35516	7.03159
119	3.62	2.92	1.7	17.674	6.96	4.28	2.72	6.92	3.04	865.775	492.5	5.88125	13.65	28.7563	110.231	34.5	74.2687	32.7125	0.567668	0.628428	-0.301775	0.162627	-0.0214572	0.681046	0.0898681	0.108326	-0.432843	-0.797758	-0.315832	-0.591883	-0.427334	-0.0734596	0.23397	-0.340515	-0.359544	-0.39767	0.837849	1.05981	0.139989	0.889109	1.00506	0.759754	0.712862	0.743356	0.308609	3.33331	2.25962	6.03951	3.82825
1	3.20455	2.26087	1.78261	15.1104	6.45833	4.625	3.58333	6	3.58333	848.78	426.693	8.76429	5.55714	30.8714	59.9143	49.2357	89.0786	50.0786	-0.287206	0.362455	0.303612	-0.459318	0.484427	0.304441	0.0101707	0.266082	-0.041027	1.6212	0.107192	0.245408	-0.611321	-0.134213	-0.217935	0.465773	0.309086	-0.206511	0.196661	0.665585	0.252479	1.47037	0.992207	0.397928	0.228812	0.933509	0.515409	14.3718	3.97086	1.74116	4.43189
2	2.86957	2.14583	1.6875	20.7375	6.79167	5.20833	3.45833	6.54167	3.29167	873.1	469.75	4.47857	1.44286	30.3643	43.6429	63.1214	100.314	56.6357	-0.277904	-0.566571	0.120461	0.0458445	-0.0967354	0.218955	-0.073596	-0.0471201	0.179771	-0.732927	-0.18684	-0.336237	-0.978019	0.415857	0.183901	0.701275	0.0479879	0.112193	0.142709	0.72286	0.588273	0.619993	0.139333	0.598606	0.51843	0.578081	0.637023	8.60154	3.27616	2.63425	7.36975
3	3.17391	2.45833	1.5625	25.6521	6.95833	4.375	3.41667	6.75	3.54167	792.994	468.069	4.05	7.66875	20.925	101.6	34.5625	94.4188	36.775	-0.167578	-0.0190811	-0.0386563	0.197887	0.24146	0.17495	0.113331	0.293215	0.0795608	-0.847549	-0.476474	-0.546269	-0.459857	0.10148	0.428036	0.926549	0.342897	-0.60916	0.117905	0.0712355	0.714895	1.52922	0.26335	0.217515	0.156943	0.364713	0.250082	14.9193	5.55477	4.37409	3.29746
4	3.325	2.57143	1.54762	23.8024	7.38095	3.28571	3.33333	7	3.57143	827.171	451.214	1.99286	1.55	14.4857	52.7714	31.7929	137.614	59.7929	-0.125901	-0.193028	0.0949987	0.17034	0.542203	-0.698836	0.176184	0.312011	-0.0239199	0.159494	0.102119	-0.782345	-0.949815	-0.00858075	0.367236	-1.02916	0.729196	0.313614	0.082648	0.35126	0.543666	1.23248	0.986884	1.25147	0.252709	0.496628	0.569071	0.963175	1.15469	6.1254	7.09103
5	2.91304	2.97917	1.79167	15.8104	6.25	4.79167	3.33333	5.875	3.54167	892.944	447.85	8.86875	24.7312	30.5562	97.2625	32	58.475	52.2733	-0.484591	0.0654971	0.0530053	-0.273229	-0.647119	0.186165	0.222151	-0.316935	0.0203209	0.486889	0.646324	0.141209	0.664682	0.0893854	0.0478331	-0.0760905	-0.105595	0.450482	0.488365	0.376002	0.427446	0.861286	0.443667	0.53	0.414914	0.181218	0.596225	2.81174	4.59496	1.12126	5.96071
6	2.45455	3.06522	1.3913	23.0804	6.91667	4.625	3.04167	6.70833	3.375	837.979	433.164	10	14.4462	43.8154	101.308	34.2846	60.5846	35.5615	0.216953	-0.395818	-0.341212	-0.332389	-0.0822731	0.252714	0.126822	-0.193116	-0.364955	2.72408	0.562324	0.549629	-0.259388	0.396047	-0.704086	-0.09276	-0.397007	-0.157753	0.322891	0.335586	0.176312	1.28128	0.427884	0.654086	0.268894	0.202479	0.513381	6.87732	5.59481	5.54403	1.96244
7	2.85	3.45238	1.625	11.4405	6.2381	4	3.71429	5.71429	3.42857	900.742	416.467	3.06667	2.58333	21.8667	79.1583	31.2917	98.4583	63.575	-0.218586	-0.947337	-0.0834165	-0.137357	-0.257712	-0.658943	0.247003	-0.113713	-0.165534	-0.816251	-0.439059	-0.729789	-0.944013	-0.851258	-1.11858	-1.01528	-0.355928	-0.729254	0.200611	0.932734	0.105953	1.36658	0.585398	0.801361	0.22407	0.526102	0.308597	7.0976	5.64556	6.05623	7.0608
8	3.30435	2.6875	1.66667	23.4396	7.04167	3.875	2.83333	6.79167	3.33333	797.356	430.131	6.98	14.0667	31.7933	104.94	32.08	80.6467	29.4933	-0.31268	-0.256604	-0.057269	-0.0883805	0.0312747	0.0415988	-0.0537223	0.2379	0.13118	2.56412	0.266487	-0.354767	0.117019	0.204636	-0.127633	-0.100109	0.294917	-0.809488	0.281262	0.357737	0.222063	0.582653	0.36845	0.337046	0.429534	0.45494	0.158381	4.67626	2.71037	2.0443	2.17239
9	3.30435	2.64583	1.72917	23.3083	7.16667	4.33333	3.20833	6.625	3.66667	822.656	460.244	15.0875	8.7875	43.5312	90.9562	34.3813	64.9313	42.325	-0.22602	0.319241	-0.015184	-0.369888	0.265564	-0.228475	-0.0550512	0.269316	0.449648	-0.758541	-0.182706	0.563413	-0.672974	-0.0992617	0.433632	0.598538	0.00311637	0.132431	0.328601	0.294557	0.531656	2.34076	0.368289	0.827752	0.237353	0.443267	0.27574	7.81871	1.99741	3.15127	5.48864
10	3.15217	3.0625	1.6875	21.7917	6.66667	5.08333	3.45833	6.20833	3.25	802.369	456.375	23.2312	25.9625	52.4937	111.531	19.7125	44.1187	22.95	-0.335357	0.0685402	-0.205087	-0.171722	-0.591495	0.101307	0.036231	-0.514845	0.0793986	-0.347244	0.0143909	0.978287	0.472509	0.103292	-0.793258	-0.0685563	-0.18438	-0.289711	0.407653	0.0421079	0.192486	0.742478	0.450316	0.522831	0.407574	0.405845	0.374475	1.73394	0.714431	8.65634	3.60792
100	3.38	1.86	1.64	21.694	7.08	4.8	3.44	6.6	3.52	864.231	459.331	6.975	19.0813	29.9125	85.6625	36.5875	58.7062	63.075	0.168632	0.205631	-0.0690537	0.000781423	-0.248998	0.0650823	0.016057	0.0419643	0.130963	0.25083	0.530555	-0.207174	0.246176	0.57101	0.21965	-0.298792	-0.0215192	0.717594	0.21177	0.313778	0.251798	0.64057	0.172567	0.536292	0.0670085	0.340194	0.381544	2.57145	3.78837	3.08731	1.86781
101	3.64	2.66	1.68	19.9902	7.12	4.2	3.04	6.68	3	910.688	492.7	8.4	5.9625	30.3438	60.1562	43.3	84.9188	66.9188	0.0658152	0.304288	-0.169792	-0.0580091	-0.113052	0.368419	-0.103816	0.19531	0.0364281	-0.743402	-0.11816	-0.172873	-0.888112	0.539219	0.0762508	-0.68943	-0.184301	-0.171325	0.316228	0.22356	0.564929	0.743712	0.218742	0.247813	0.208949	0.255414	0.226991	3.09939	1.11282	1.20104	7.13039
102	3.72917	2.20833	2.02083	20.2479	6.28	4.76	3.52	5.88	3.24	787.943	434.364	10.6846	21.4846	31.2538	107.377	28.2	57.8231	43.1769	0.126775	-0.190332	0.246212	0.577643	-0.172236	0.117507	0.122933	-0.00507698	0.0683182	0.909494	0.47055	-0.0824865	0.0783156	-0.505686	-0.248436	0.509691	-0.484891	-0.154147	0.411494	0.704834	0.212778	2.46175	1.10676	0.513682	0.333707	0.60737	0.150598	44.3262	12.2802	1.57481	1.14317
103	2.76	3.14	1.48	19.148	7	3.88	3.2	6.44	3.24	946.16	490.653	8.66	8.35333	29.9867	78.0333	38.8867	84.9733	51.1067	-0.403224	0.206814	-0.207207	0.394677	-0.254115	0.291226	0.240471	0.0530946	0.0711288	0.330204	0.497209	-0.0165007	-0.648617	0.444326	0.201968	0.589057	0.444675	0.219631	0.23579	0.264753	0.301788	1.6341	0.235247	0.198954	0.36734	0.0754132	0.405858	7.60943	4.15718	0.276123	5.69195
11	3.04545	2.91304	1.63043	17.4804	6.45833	5.45833	3.70833	6.20833	3.45833	868.606	481.356	10.225	30.7563	39.325	91.6063	30.6625	50.2687	47.1562	0.499217	0.311938	-0.142156	-0.161396	-0.52749	-0.11931	-0.11043	0.516367	0.319007	0.318335	0.483404	0.116613	1.49135	0.644662	-0.138032	0.395513	-0.0129504	0.446284	0.460624	0.230897	0.178001	0.673411	1.50337	0.389154	0.297392	0.947764	0.445134	7.85591	4.81234	1.11115	12.0116
12	2.82609	2.95833	1.75	20.0771	7	4.83333	3.20833	6.79167	3.20833	808.956	428.481	18.8933	54.06	52.1733	102.56	24.5867	27.62	20.1067	-0.0442884	-0.375991	-0.0862426	-0.163296	0.64826	0.173976	-0.0328276	0.563156	-0.248205	1.27114	0.509876	0.62619	1.44733	-0.612223	-0.578345	-0.0743568	-0.702958	-0.20166	0.296462	0.530045	0.258851	1.32048	0.237315	0.675251	0.0699968	0.109531	0.30542	5.91421	4.59956	4.42776	11.8608
13	3.60417	2.72917	1.97917	28.2917	7.04167	4.29167	3.20833	6.83333	3.04167	805.707	464.9	2.64	3.64	16.0067	73.28	27.7533	109.713	66.9667	-0.173144	0.0843945	0.330579	0.511557	-0.251148	0.400749	-0.145748	-0.290853	-0.104861	-0.519085	0.0032395	-0.836598	-0.936703	-0.249143	0.383482	-0.42084	0.195611	-0.106722	0.150847	0.26211	0.376245	1.57014	0.276173	0.453987	0.34325	0.192902	0.146895	8.50169	2.85528	7.00015	7.10923
14	3.83333	2.8125	1.95833	21.8062	7.16667	3.125	3.08333	6.83333	3.20833	851.381	481.3	7.0625	5.1	52.45	79.325	47.175	62.9875	45.9	-0.184707	0.41587	-0.132443	0.32274	0.38067	-0.549078	-0.0144555	0.220553	0.263118	0.266398	0.147247	-0.474423	-0.808083	1.14171	0.0848715	0.0107024	0.0735883	0.232705	0.462265	0.274432	0.689126	2.07015	0.918719	0.966119	0.166374	0.439377	0.233623	10.0528	3.56939	4.20127	6.21946
15	2.875	2.72917	1.5	25.8792	7.16667	3.66667	3	6.91667	3.375	837.693	454.967	5.48	5.68667	30.3867	69.7667	42.3067	99.22	47.1533	0.273005	-0.0415382	-0.315033	0.0876021	-0.410234	-0.340135	-0.190428	-0.0564024	-0.0795654	0.549093	0.249494	-0.204206	-0.526691	0.182312	0.169854	0.454613	0.248539	0.122724	0.232895	0.220435	0.334538	2.25721	0.333465	0.542127	0.127698	0.203867	0.260895	10.6377	2.8729	1.64421	3.73592
16	3.70455	2.52174	1.78261	19.2739	6.54167	4.125	3.16667	6.33333	3.45833	800.293	420.48	10.52	9.75333	41.28	68.9667	39.5467	69.9933	59.94	0.104113	0.0871371	0.0202078	0.379516	0.427913	-0.38274	0.146441	0.462312	0.132639	-0.523315	-0.245596	0.0910377	-0.390935	0.584948	0.0948897	0.950216	0.413084	-0.0849039	0.36568	0.589136	0.180105	1.22895	0.273634	0.622009	0.409122	0.215814	0.148181	46.3541	11.1736	1.69043	3.05825
17	3.125	2.66667	1.60417	21.3875	6.95833	4.29167	3.33333	6.66667	3.375	830.869	444.044	8.98125	9.9875	25.0312	79.3125	38.2	78.825	59.6625	-0.20982	-0.0962299	0.0533883	-0.2282	0.104699	0.323435	0.17404	-0.119992	0.471323	0.731894	0.270618	0.265574	-0.16613	-0.213264	0.554929	0.499959	0.155758	0.389097	0.57149	0.672658	0.465291	0.79202	0.373472	0.549889	0.339878	0.413247	0.427461	5.89253	2.74351	3.53031	1.17618
18	3.45833	1.89583	1.60417	18.3917	6.79167	4.66667	3.41667	6.45833	3.41667	772.819	418.656	2.85	1.375	17.2125	36.4312	40.4125	94.8563	106.862	0.255972	-0.0796336	-0.180774	0.313455	0.360126	0.489479	0.126124	0.17137	0.372139	-0.103554	0.262414	-0.741527	-0.933581	0.055599	-0.0400128	-1.29522	-0.101595	0.778755	0.436507	0.100109	0.417243	1.98537	0.313231	0.688744	0.445437	0.517842	0.125324	6.21997	3.14614	5.70149	7.02509
19	3.08333	2.8125	1.58333	26.375	7.45833	3.75	3.04167	7.16667	3.375	850.019	476.212	14.75	30.8938	36.6875	115.537	23.8687	49.1187	29.1438	0.280313	0.383785	0.0196415	0.0703579	0.391869	0.037732	0.104328	0.169816	0.0793446	-0.729328	-0.171524	0.48455	0.6497	-0.0481616	0.0072167	0.159517	-0.200389	-0.0603612	0.685184	0.317882	0.347106	1.21476	0.641125	0.191849	0.10795	0.409506	0.138707	4.38421	1.12761	3.08981	4.73918
20	3.08333	2.45833	1.58333	18.1646	6.95833	4.33333	3.41667	6.70833	3.5	747.962	396	10.6333	8.96	35.7067	77.4267	42.1667	84.7467	30.2267	-0.450261	-0.430541	-0.0758441	-0.347779	-0.386575	-0.0190317	0.307758	-0.13465	0.236255	2.26972	0.0813163	0.090593	-0.542631	-0.428834	-0.274467	0.676481	0.439661	-0.719425	0.378039	0.251505	0.417627	0.96203	0.0837301	0.538183	0.400391	0.0876364	0.474868	5.00895	1.23158	0.554787	3.96158
21	2.70833	2.85417	1.625	19.1812	7.45833	3.83333	3.25	7.08333	3.29167	854.269	501.2	3.90625	1.78125	23.6125	54.8813	54.1187	114.506	47.1938	0.0205009	-0.141191	0.0853229	-0.190347	0.568086	-0.00988036	-0.0239456	-0.079083	-0.0638906	-0.925063	-0.81698	-0.593493	-0.947044	-0.157562	-0.148796	0.339718	-0.0342602	-0.520266	0.368519	0.177379	0.265815	0.159552	0.636411	0.43424	0.151554	0.317978	0.0746387	2.19374	5.85847	5.04648	7.12819
22	2.79167	2.5	1.58333	17.8708	6.875	4	2.875	6.33333	3.29167	856.112	442.275	2.04	1.58667	13.3467	56.6067	34.2	133.473	58.0133	-0.109599	-0.171594	0.13217	-0.276954	-0.0835339	0.273949	-0.20395	0.0916937	-0.205504	12.8539	-0.0967168	-0.755387	-0.941798	-0.627814	-0.527488	-0.555307	-0.0403608	-0.879167	0.371314	0.264294	0.266362	1.01635	0.572885	0.436341	0.255591	0.416325	0.272682	0.828149	1.54993	5.40904	7.03902
23	3.375	2.375	1.69565	18.8062	7.33333	2.95833	2.83333	7	3.08333	892.825	511.788	14.9688	12.8438	42.35	105.175	38.9688	57.0625	28.6313	-0.50083	-0.307652	0.0282063	-0.231873	0.660423	-0.667676	0.00886433	0.579579	-0.167939	-0.839099	-0.479265	0.645756	-0.201908	-0.161122	-0.0481713	0.645156	0.0283562	-0.378057	0.880932	0.414017	0.796124	0.730845	0.986668	1.06943	0.360585	0.364255	0.0577461	3.06671	4.00003	6.24268	1.52671
24	4.02381	2.83333	2.1087	16.1	7.20833	2.54167	2.625	6.58333	3.33333	882.019	457.812	39.4625	76.5312	49.825	68.2313	23.5938	22.1187	20.2375	-0.38868	0.363996	-0.280579	-0.514549	0.062721	-1.42474	-0.123839	-0.527487	0.0654535	-0.986404	-0.956659	2.08342	0.402468	-1.78171	-1.72219	-0.124477	-0.868704	-0.905331	0.214359	0.682402	0.664473	3.21605	1.19292	1.91578	0.648001	0.432421	0.207874	17.6081	6.45218	14.2512	1.32673
25	2.86364	2.09091	1.75	19.6091	6.70833	4	2.95833	6.41667	3.5	880.34	465.367	2.94667	2.71333	19.8	54.4267	36.4533	97.8933	85.7667	-0.103073	0.0350001	0.0125491	-0.424279	0.375404	-0.268354	0.0137971	0.146043	0.0613456	-0.665387	-0.118927	-0.595477	-0.832759	0.127868	0.378172	-0.0817522	-0.14902	0.753145	0.455648	0.122836	0.255767	1.80356	0.315916	0.761683	0.525852	0.185384	0.155726	8.76343	3.14716	4.60679	6.2449
26	3	2.79167	1.52083	23.1687	7.125	4.45833	3.25	6.875	3.375	822.969	474.681	6.65	26.22	26.3867	96.3333	28	74.0267	58.0688	0.0919409	0.231432	-0.225712	0.250768	0.101139	0.69698	0.0896353	-0.0178873	0.129072	-0.307018	0.0590589	-0.19522	1.48579	0.263523	0.126575	0.572042	0.218206	-0.0801736	0.214351	0.154163	0.234811	1.19343	0.411836	0.599111	0.0544628	0.515027	0.295951	3.71065	0.914827	1.56121	12.1026
27	3.29167	2.27083	1.79167	23.7333	7.25	3.58333	3.04167	6.91667	3.625	865.107	476.614	6.72857	23.3643	29.75	122.686	35.0857	51.2	31.1857	-0.163067	-0.151748	0.290058	0.0105609	0.426207	-0.103826	-0.0606672	0.367977	0.21458	-0.721081	-0.0953102	0.170028	1.23059	-0.343735	-0.421341	0.0558071	-0.364126	-0.299103	0.198201	0.279184	0.446071	3.77273	0.128775	0.458887	0.143634	0.176074	0.21322	8.9193	3.57244	2.59167	9.90704
28	3.21739	2.36957	1.84783	26.7348	6.83333	5.375	3.70833	6.625	3.5	830.787	456.9	13.3733	7.56667	45.8	66.94	39.32	73.3867	53.6133	-0.118889	-0.0183156	0.137192	0.267191	0.00806081	0.0580343	0.156975	0.531404	0.108262	-0.49558	-0.0287231	0.53127	-0.652804	0.427286	0.320287	0.431374	0.178394	0.628009	0.32851	0.254737	0.213413	1.13746	1.28486	0.532941	0.512808	0.538475	0.477321	4.11628	1.37243	3.90528	4.90248
29	3.22917	2.10417	1.64583	19.125	6.875	4.25	3.04167	6.625	3.20833	927.753	488.627	3.41333	5.23333	16.7667	61.5067	39.86	93.6133	85.4929	0.0816596	-0.292633	0.0427416	-0.201299	0.0386913	0.266838	0.0861291	-0.101974	-0.00432637	-0.370298	0.367077	-0.609354	-0.513946	-0.19858	0.406767	0.241608	0.199517	0.760255	0.360837	0.278215	0.287406	0.260113	0.248221	0.263895	0.307244	0.178294	0.31609	5.99986	3.77151	4.90596	3.7547
30	3.13636	2.90909	1.75	21.3977	6.91667	4.91667	3.08333	6.625	3.58333	931.893	565.193	14.4667	25.18	45.3867	132.2	16.0867	39.7933	26.8867	-0.298191	0.168071	0.0411559	0.144662	0.115601	0.372044	0.147477	0.229667	-0.287067	-0.991854	-0.73412	-0.423743	0.17363	-0.842533	-1.05069	-0.321223	-0.442106	-1.20321	0.306455	0.219857	0.321871	1.00866	0.665239	0.681157	0.631375	0.46753	0.54568	61.5897	18.3853	4.80605	1.39228
31	3.45833	2.52083	1.6875	25.4979	6.58333	4.20833	3.16667	6.375	3.20833	806.731	416.087	10.0067	24.4333	30.1533	96.4533	36.5933	71.16	38.9571	0.24872	-0.394334	0.112824	0.280797	-0.211915	-0.132069	0.0875782	-0.167243	0.0099431	2.93019	0.390946	0.104998	1.15374	-0.353213	-0.161009	0.644033	0.0445716	-0.196984	0.161487	0.464613	0.297022	2.03089	0.931364	0.749368	0.499153	0.418946	0.118236	5.70889	3.57553	1.99232	10.1712
32	3.41667	2.3125	1.58333	25.1958	7.16667	4.08333	2.83333	7	3.45833	784.888	372.231	6.18667	8.24667	30.2467	83.2267	38.62	84.7267	48.7467	-0.352221	0.096304	0.067449	0.390558	-0.191593	0.391338	0.0734932	-0.329998	0.132639	2.3468	0.63826	-0.251403	-0.402156	0.405848	0.417014	0.0789156	0.141764	0.662961	0.600647	0.461757	0.723712	1.25768	0.598661	0.379311	0.283974	0.456907	0.148181	4.58289	5.52831	1.47108	2.99282
33	3.08333	2.45833	1.83333	26.05	7.08333	4.33333	3.08333	6.83333	3.29167	869.112	498.812	9.5625	25.5938	34.8188	121.9	23.025	48.325	36.775	-0.046011	-0.459169	0.109194	0.189061	-0.0887997	0.357533	-0.0565603	-0.320758	0.00724055	-0.448679	0.39364	0.100963	0.576446	-0.104835	-0.301118	-0.366249	-0.0810507	-0.37935	0.0818789	0.335687	0.414867	0.615553	0.219997	0.680813	0.0643983	0.271856	0.561638	9.57868	3.94362	0.659471	4.33438
34	3.5	2.45833	1.91667	25.7979	6.41667	5.16667	3.75	6.04167	3.375	827.006	456.038	15.2133	44.7	39.2733	120.847	18.3	41.8467	19.82	-0.180171	0.0628203	0.163797	0.42657	-0.61953	0.110585	0.0835088	-0.246542	0.0873441	1.25821	0.561146	0.53665	1.64191	-0.192931	-0.663789	-0.227473	-0.450638	-0.392147	0.295363	0.43694	0.487582	2.16276	1.26705	0.575571	0.329417	0.821867	0.330178	7.86635	5.21789	5.31064	13.2048
35	3.08696	2.8913	1.45652	23.5978	6.75	5.20833	3.625	6.33333	3.20833	817.313	443.313	15.8133	11.8533	42.5067	99.1267	28.7067	63.2067	38.7867	0.16911	0.0465245	-0.289894	-0.225143	-0.340667	0.204248	0.0765339	-0.220459	0.349383	0.457402	0.415832	0.866757	-0.046762	-0.347174	-0.100814	0.0312355	-0.256983	0.0302432	0.401049	0.348137	0.390034	1.58037	1.30091	0.602407	0.65728	1.16718	0.35983	7.49726	3.48509	7.00767	0.51925
36	2.63636	3.61364	1.70455	14.1295	5.91304	5.21739	3.56522	5.73913	3.04348	877.921	456.164	14.1929	22.4143	45.0929	111.471	21.2571	51.0571	34.5143	-0.114419	0.055992	-0.238381	-0.300716	0.0245256	0.162007	-0.148571	-0.0854672	0.0843443	-0.516382	-0.102238	0.391235	0.260642	-0.168403	-0.553186	-0.338106	-0.445737	-0.221872	0.022103	0.124984	0.669325	2.04164	0.898232	0.562718	0.347377	0.747562	0.119676	2.45062	1.09601	3.58317	2.73549
37	3.41304	2.9375	1.66667	21.2729	7	4.33333	3.29167	6.625	3.54167	809.531	430.181	13.6062	25.4625	39.575	102.05	24.5437	51.9188	42.8438	0.0951053	0.498729	-0.0695661	0.108872	-0.19189	0.553284	0.0745518	-0.598259	0.316953	-0.509199	-0.126534	0.716401	0.760077	0.0206936	-0.115045	0.120435	0.0572605	-0.0257301	0.165748	0.558188	0.264328	0.756823	0.26352	0.65531	0.201079	0.432759	0.414124	3.85984	1.16559	8.78741	6.05894
38	3.1875	2.125	1.79167	19.6479	7.25	3.95833	2.875	7.08333	3.41667	832.587	461.675	11.3733	10.4533	34.02	84.96	35.98	77.08	46.1333	-0.28828	-0.41649	0.0481297	0.0619879	0.838272	-0.00449213	-0.0712985	1.14399	0.0290231	3.35559	0.365182	0.200231	-0.19437	-0.098607	0.494336	0.565346	0.287408	-0.409087	0.547549	0.254951	0.402971	0.591693	0.665518	0.575263	0.309364	0.70199	0.195363	4.53981	2.92218	2.59741	1.12836
39	3.41667	2	1.52083	17.9833	7.16667	4.91667	2.91667	6.79167	3.75	835.2	475.744	4.575	10.35	29.2375	99.2313	41.725	66.1688	48.7125	-0.242093	-0.730327	-0.330129	-0.512626	0.0347605	0.395833	0.0379503	-0.211681	-0.655046	-0.712356	-0.374498	-0.536529	-0.587622	-0.477706	-0.0588536	0.602665	-0.237324	-0.0456439	0.467482	1.00426	0.413144	3.214	0.642185	0.913314	0.211431	0.251315	0.27745	2.50853	2.71493	4.27517	4.83723
40	3.125	2.97917	1.77083	16.4479	6.875	4.41667	3.25	6.54167	3.875	930.633	499.533	12.76	22.12	38.7933	112.493	25.2067	59.0133	29.6133	-0.592313	0.438111	-0.0502953	-0.269172	0.161213	-0.359164	0.371485	0.197159	-0.210585	-0.638103	-0.244968	0.00838389	0.264517	-0.270562	-0.0836788	-0.290188	-0.300952	-0.204759	0.72307	0.375614	0.340193	0.909291	0.351334	0.517891	0.457954	0.316363	0.281196	5.8931	2.9085	0.592654	2.84221
41	3.85714	2.5625	1.6875	35.5792	7.875	2.5	2.70833	7.79167	3.20833	893.062	505.908	7.6	10.9538	27.5923	103.785	27.1692	91.8077	31.0923	-1.33776	-0.846125	0.0544885	0.461209	0.375997	-1.5415	-0.507633	0.495283	-0.137508	-0.937699	-0.746623	-0.211106	-0.44421	0.396746	0.225085	-0.314834	0.490445	-0.672873	1.85412	1.13848	0.598517	1.85934	1.58987	2.11753	0.609565	1.25301	0.606435	3.39927	5.78946	1.87117	3.226
42	3.45833	2.60417	2.04167	16.1708	6.54167	3.83333	3.45833	6.16667	3.75	856.375	455.406	7.725	14.7	33.0312	74.0125	38.6688	81.975	49.8875	0.161154	0.197197	0.216686	-0.338218	0.336838	-0.433009	0.207774	0.332444	0.0979922	-0.661612	-0.204165	-0.408469	0.288183	0.312231	0.347404	1.05235	0.360507	0.325418	0.0597562	0.20461	0.330773	0.750144	0.678788	0.728251	0.158552	0.281688	0.434226	2.48672	2.21567	3.77413	3.20654
43	2.91667	2.89583	1.66667	19.9458	6.625	4.79167	3.25	6.54167	3.25	830.207	429.553	5.64	11.5067	21.8133	110.013	23.5133	68.3267	59.1867	0.534491	-0.00907823	-0.0262459	0.23169	-0.456291	0.325071	0.0691235	-0.00545499	0.0361578	0.111068	0.450397	-0.547937	-0.431894	0.0816178	0.459022	-0.256143	-0.231244	0.621997	0.667386	0.0408571	0.335187	0.781425	0.958665	0.63235	0.379173	0.366336	0.319464	11.5233	4.43316	6.36584	3.34157
44	3.83333	2.20833	2.08333	26.6562	7.29167	3.875	2.875	7.04167	3.29167	814.425	454.575	6.30625	5.35	26.1938	67.75	43.5625	94.6437	56.1938	0.347968	-0.453722	0.384799	0.0407448	0.153055	0.0288745	-0.102622	0.293425	-0.0111368	-0.538178	0.0247727	-0.0519414	-0.607296	0.197684	0.42146	0.196407	0.416144	0.283821	0.525327	0.264066	0.471148	0.9499	0.990068	0.109792	0.267596	0.636388	0.669611	1.86627	1.07968	0.971159	4.42897
45	2.91667	3.0625	1.54167	29.05	7.16667	4.04167	2.91667	7.04167	3.08333	861.888	507.831	20.2688	12.3063	48.5562	91.475	30.8813	71.2875	25.225	0.105467	-0.335857	-0.267646	0.088757	-0.266056	0.321971	0.00515538	-0.350032	0.0614537	-0.890241	-0.284883	1.46255	-0.38117	0.639035	-0.132355	-0.347797	0.145612	-0.503688	0.427679	0.273743	0.756651	0.202943	0.596994	0.298483	0.268357	0.240767	0.52104	13.3494	2.92881	13.2077	3.31031
46	3.10417	1.60417	1.47917	22.25	7.16667	3.625	3.125	6.83333	3.33333	854.013	459.173	6.58	1.49333	23.8333	43.2533	41.4	93.0867	82.4867	0.164445	-0.456436	-0.648569	-0.293066	0.475305	-0.153818	-0.166094	0.422831	0.378085	-0.715604	-0.022351	-0.120841	-0.917456	-0.240812	-0.0318992	-0.0810986	-0.277486	0.714804	0.536319	0.316869	0.721406	1.09765	0.859253	0.6322	0.293268	0.278866	0.549103	6.60724	4.85922	0.809315	6.86208
47	2.89583	2.66667	1.66667	21.2208	6.91667	4.375	3	6.75	3.20833	806.311	434.622	3.42222	1.34444	14.9	53.6778	42.0222	88.5111	96.1222	0.49185	-0.10194	-0.205006	-0.248357	-0.221705	0.31335	0.0189551	-0.498086	0.0285366	0.205455	0.509407	-0.556696	-0.92596	0.15337	0.259786	0.671454	0.200111	0.828718	0.420916	0.318586	0.487761	0.956898	0.307686	0.51932	0.0714019	0.357881	0.616653	5.28727	4.45535	4.28933	6.92122
48	3.67391	2.45833	2.08333	19.9417	7.25	4.16667	3.16667	6.75	3.16667	852.9	506.456	7.35	29.8188	31.35	123.706	25.1062	49.325	27.4867	0.312833	-0.167856	0.253933	-0.314089	0.114711	-0.265334	-0.310526	-0.26288	-0.0530263	-0.943156	-0.571549	-0.183472	-0.0789551	0.0875202	0.118394	-0.739655	-0.355725	-0.580617	0.364969	0.191568	0.432843	2.42458	0.729887	0.35799	0.496828	0.462145	0.30686	2.42807	4.14262	1.26891	1.39594
49	3.43478	1.97826	1.67391	18.4522	7.20833	5.29167	3.54167	6.66667	3.33333	885.673	493.053	7.61333	11.3	35.5067	119.053	30.1733	58.7467	37.6067	-0.272006	-0.0865276	-0.146436	-0.31908	0.245465	0.27074	-0.216353	-0.283965	0.0274016	-0.596836	-0.0564298	-0.406758	-0.377649	-0.0843827	0.196007	0.459274	-0.139581	-0.150323	0.206936	0.303105	0.472627	3.16156	0.568321	0.725633	0.235861	0.347421	0.17582	8.73928	2.92766	4.84648	2.77158
50	3.38636	2.84091	2.04545	23.0841	7.16667	4.70833	3	6.70833	3.41667	825.843	428.807	3.57857	6.65714	35.2429	98.8214	37.5714	61.8643	56.2643	0.372574	0.545165	0.190441	0.418838	-0.00113574	0.294724	0.166022	-0.409506	-0.0911863	0.176425	0.399107	-0.391701	-0.515416	0.728029	0.399892	0.152705	-0.0240621	0.619651	0.665531	0.56499	0.386151	1.08786	0.123585	0.425677	0.412605	0.381931	0.224082	0.780771	3.0307	2.89442	4.17228
51	3.47826	2.21739	1.82609	24.3957	7	3.66667	2.95833	6.75	3.41667	803.28	441.227	5.66	15.7533	22.8	64.4467	35.5933	95.1867	60.56	-0.323946	-0.526109	0.0567592	0.152737	0.0231906	-0.326766	-0.0521231	-0.0175933	-0.560133	-0.722693	-0.215522	-0.449529	-0.804409	-0.0629651	0.550833	0.536967	0.273864	0.470558	0.362609	0.778334	0.632095	0.16934	0.151472	0.420867	0.186374	0.152362	0.853777	0.520305	2.63044	4.49524	7.92515
52	3.79167	2.85417	2.02083	32.9667	7.66667	2.58333	2.375	7.33333	2.95833	823.631	423.644	30.9187	59.7812	47.45	84.275	24.5437	34.3188	18.7125	0.0349412	0.327675	0.18583	0.289081	0.34151	-1.11416	-0.299241	0.335972	-0.066485	-0.946334	-0.403443	1.27544	1.01331	-0.911073	-1.38718	0.191008	-0.454985	-0.660883	0.517601	0.366908	0.37343	3.58119	0.689708	1.40849	0.627347	0.38893	0.123722	2.36189	3.6803	9.0479	4.61166
53	3.39583	2.45833	1.72917	20.7354	7	4.33333	3	6.79167	3.41667	795.375	430.294	10.94	19.3867	40.2267	104.38	35.32	56.98	36	0.171658	0.0655253	0.149726	-0.0257732	-0.368108	0.0511363	0.0810012	-0.0218354	0.367382	1.58414	0.48233	-0.0747411	0.428877	-0.0394	0.405067	0.310561	0.0102184	-0.00998844	0.0614356	0.086135	0.34573	0.691775	0.237681	0.287438	0.30944	0.245931	0.366994	10.2196	4.81176	0.871717	3.62085
54	2.95833	2.95833	1.66667	21.6208	7.20833	4.20833	3.04167	6.91667	3.29167	874.712	500.556	10.2188	10.1375	34.1875	110.644	34.65	70.9938	29.1687	-0.229175	0.332569	0.00447512	0.0201867	0.191473	-0.0772534	-0.180074	1.0027	-0.155777	-0.807759	-0.296717	0.0163249	-0.27499	-0.0728147	0.27898	0.556243	0.300627	-0.414193	0.364935	0.505306	0.243168	1.23585	0.169547	0.41112	0.205292	0.867446	0.270774	2.96283	2.45586	0.189889	1.98053
55	3.4375	2.72917	1.8125	23.6021	7	4.41667	3.20833	6.625	3.16667	825.388	460.587	15.7438	8.775	42.9875	77.8937	35.4	73.725	45.475	-0.14039	-0.165367	0.116653	0.123018	-0.0696649	0.172213	0.160278	0.495115	-0.0182175	-0.102399	-0.0213813	0.691891	-0.452084	-0.187661	0.167243	0.597476	0.484679	0.00853061	0.270618	0.425888	0.130986	0.258503	0.316463	0.239659	0.0698953	0.402107	0.10259	8.53508	1.92423	6.38796	3.12851
56	3.375	2.10417	1.75	20.3604	7.20833	4.20833	3.08333	6.91667	3	875.707	472.667	1.86	1.68	16.7267	54.9067	46.5467	124.78	53.5	-0.539241	-0.743917	-0.000637866	0.255276	0.489322	0.258788	-0.16903	0.127731	0.0849118	-0.723351	-0.23709	-0.792503	-0.866235	-0.120774	0.560288	-0.158638	0.358622	0.0724737	0.600714	0.679698	0.620611	0.322801	0.154901	0.585947	0.199844	0.0525248	0.239759	6.89792	2.64557	5.72731	6.51116
57	3.63043	2.6875	1.9375	24.3875	7	3.83333	2.875	6.75	3.125	822.15	473.269	8.08125	16.5375	27.6687	122.419	21.7812	70.125	33.3875	-0.401727	0.068822	0.145422	0.495473	0.164402	0.0520814	0.0926461	0.460548	0.142152	-0.479209	-0.0617823	-0.17119	0.316554	-0.0783262	0.63173	0.10306	-0.0722779	-0.00352743	0.324308	0.111113	0.328875	2.35516	0.491908	0.847537	0.292989	0.427204	0.311473	13.5628	5.36667	1.08115	3.18927
58	2.5	3.10417	1.64583	19.0208	6.70833	3.91667	3	6.5	3.41667	852.156	438.788	15.075	9.23125	37.4	52.2437	43.9688	73.7562	68.325	0.314836	0.0340703	0.0858029	0.0390331	1.00225	-0.0392361	-0.0839045	0.756824	-0.451166	-0.489928	-0.395232	0.919986	-0.195836	0.349538	0.117105	0.726016	-0.0162637	0.264745	0.263775	0.545785	0.0899057	1.25143	0.764914	0.0672895	0.402226	0.881738	0.32009	4.34442	3.70675	7.25917	1.66229
59	3.58333	2.16667	1.91667	16.1	6.54167	4.75	3.08333	6.20833	3.125	836.893	445.467	8.58	7.54	35.6067	65.8933	43.0533	80.8533	58.4733	0.0340488	-0.550895	0.15849	-0.355712	-0.16482	-0.0344184	0.0786436	-0.254438	0.120315	-0.674607	0.093064	0.196349	-0.423172	1.36429	0.130845	-0.304683	0.0917	0.0897897	0.169244	0.839933	0.27882	1.39255	0.170164	0.510211	0.328386	0.192159	0.252258	3.94999	0.758694	3.98609	3.3548
60	3.4375	3.125	1.89583	20.3438	6.79167	5.04167	3.08333	6.66667	3.16667	749.263	407.137	12.3267	17.5333	40.48	89.7133	33.8533	74.8333	31.26	0.225181	0.243755	0.08919	0.139934	-0.0498626	0.348065	0.0584922	0.146463	-0.0893486	1.78858	0.216922	0.0311406	0.248134	0.00828565	0.12415	0.132627	0.273138	-0.53811	0.0791709	0.513297	0.0722582	1.61284	0.792095	0.980478	0.333474	0.408035	0.24149	2.39251	1.72404	0.1749	2.67252
61	3.14583	3.25	1.875	25.8354	6.91667	4.79167	3.125	6.70833	2.95833	803.831	444.962	8.6875	12.175	34.2188	94.05	32.5063	78.4125	39.95	-0.291306	-0.0868751	0.280156	0.201665	-0.643856	0.155783	0.0669837	-0.606071	-0.219341	-0.559016	-0.21533	0.142456	0.0530025	0.310424	0.378988	0.0830241	0.251751	0.0412806	0.292385	0.26344	0.337559	0.750541	0.683694	0.520427	0.566322	0.480799	0.176995	0.976027	2.20282	3.38278	1.66532
62	3.14583	2.85417	1.77083	15.1917	6.54167	4.70833	3.41667	6.08333	3.75	816.827	429.773	5.56	6.59333	27.0733	73.0133	35.6267	77.2467	74.8867	0.0793686	0.643258	0.210963	-0.0179341	-0.314041	0.11013	0.202345	-0.289089	0.436352	-0.323556	0.0823605	-0.449815	-0.603413	0.296701	0.0783295	0.282885	0.0273264	0.398707	0.0940688	0.705643	0.222026	0.790232	0.847713	0.180598	0.389331	0.713554	0.365996	29.9743	7.13608	4.21362	4.37757
63	3.34783	2.91667	1.91667	25.7667	6.95833	3.625	3.08333	6.625	3.20833	834.006	462.119	8.4	20.8188	34.8438	90.25	34.975	74.075	34.875	0.044904	0.109914	0.161468	0.396627	0.495404	-0.256949	0.0659701	0.165154	-0.417925	-0.893566	-0.422029	-0.346995	0.572017	0.585186	0.280564	0.813573	0.410004	-0.269489	0.0422437	0.20307	0.286969	2.07072	0.786387	0.469474	0.351724	0.521545	0.300375	13.5609	4.36217	3.5586	4.63815
64	3.39583	3.29167	1.8125	24.4479	6.83333	4.83333	2.95833	6.58333	3.33333	792.54	446.513	8.28	11	39.5267	103.607	31.1333	73.2133	31.3533	0.0180158	0.450161	-0.094295	0.14812	-0.401927	0.157057	0.133234	-0.471038	0.213769	-0.312356	0.234787	-0.220871	-0.16547	0.386373	0.387057	-0.198227	0.36528	0.0954788	0.111425	0.821412	0.364943	1.66679	0.812564	0.56629	0.54262	0.696237	0.589679	4.36179	1.88919	2.40305	1.05518
65	3.04167	2.5625	1.60417	18.7188	6.95833	3.41667	3.04167	6.83333	3.29167	755.969	382.988	4.38125	18.3813	22.3	103.194	25.525	76.25	47.5625	0.321938	-0.255759	-0.0723006	-0.656914	-0.00981313	-0.630892	-0.279931	-0.131248	0.000322016	0.115058	0.328781	-0.633229	0.574456	0.115653	0.451473	-0.20289	0.254025	0.529049	0.725725	0.211145	0.151919	1.52979	1.04382	0.782332	0.627393	0.449556	0.43368	3.96366	2.39531	4.83733	5.31969
66	2.6875	2.85417	1.3125	24.9271	7.20833	4.66667	3.29167	7.08333	3.125	860.719	505.663	9.04375	51.2938	25.8875	108.806	28.8625	57.1187	18.9875	0.178095	0.0809945	-0.686711	-0.407199	-0.104004	0.220886	-0.123089	-0.199038	-0.239448	-0.937912	-0.46112	-0.147574	0.0307504	-0.435367	-0.506632	-0.48824	-0.0220146	-0.604453	0.361239	0.162802	0.620097	0.848374	0.872468	0.622305	0.29139	0.639608	0.163565	6.65212	3.35485	2.61188	8.17179
67	2.58333	2.6875	1.6875	18.2771	7.29167	3.125	2.875	7.08333	3.16667	892.269	489.05	5.6125	1.85625	21.7188	55.2188	40.7437	106.094	68.7562	-0.20534	-0.248264	-0.138554	-0.426485	0.25392	-0.572544	-0.103162	-0.147293	-0.278311	-0.885105	-0.485703	-0.313872	-0.939891	0.0725262	0.0722449	-0.162221	0.290465	0.279049	0.144419	0.442235	0.381281	0.882906	0.807675	0.918999	0.425352	0.283192	0.457621	2.75439	3.51902	3.56297	7.0769
68	3.16667	2.89583	1.625	21.7583	7.04167	4.08333	3.20833	6.875	3.375	811.094	453.969	5.275	14.0875	24.4812	117.044	26.4	71.5125	41.2	0.0593931	0.0304448	-0.0224597	0.0309328	-0.125067	0.0735075	0.139706	-0.119362	-0.295337	-0.594841	-0.482002	-0.363307	0.0611701	0.384846	0.697863	0.182721	0.225067	0.00163144	0.19189	0.0853953	0.499927	0.233182	0.490204	0.146976	0.317736	0.361442	0.314129	3.63124	3.47545	3.64713	0.745204
69	3.20833	2.4375	1.66667	27.0417	7.375	3.5	2.70833	7.25	3.04167	832.1	454.769	13.1937	3.54375	35.6812	59.275	46.875	86.15	55.2812	-0.00365801	-0.483712	-0.10581	-0.166927	-0.0603942	-0.0362049	-0.047333	-0.120244	-0.181397	-0.0284595	0.390453	0.897126	-0.798034	0.267997	-0.0766571	0.566619	0.0876412	0.278715	0.135369	0.496862	0.372741	2.18922	0.490547	0.37577	0.270615	0.35245	0.124004	8.65926	3.83221	9.74527	5.99599
70	3.54167	2.91667	1.83333	26	7.375	3.5	2.83333	7	3.25	847.369	485.619	17.575	131.062	25.9812	78.9625	10.95	17.8062	17.6625	-0.420502	0.0732458	0.201314	0.198866	-0.163633	-0.349702	-0.133037	-0.231211	-0.00470473	-0.257383	0.239779	1.05496	1.82318	-0.839617	-1.87548	-0.670886	-0.909979	-0.313124	0.586966	0.113614	0.455026	1.94408	0.0421891	0.53829	0.176686	0.212518	0.263827	7.6058	2.71945	7.64756	17.1968
71	3.58333	2.83333	1.8125	22.9875	6.91667	3.79167	3.04167	6.5	3.41667	840.96	457.4	11.6733	57.62	33.2933	113.907	25.6	39.1333	18.7733	-0.0997164	0.185541	0.10112	0.039657	-0.089393	-0.11092	0.106371	-0.0489262	0.132152	-0.850277	-0.382324	0.371153	2.74583	-0.710485	-0.768244	0.360359	-0.650188	-0.525733	0.373386	0.241246	0.24144	1.09082	0.605963	0.833492	0.251402	0.220873	0.127322	4.01902	3.13309	3.06613	22.417
72	3.27083	2.79167	1.5625	22.0729	7	3.66667	3.29167	6.54167	3.45833	835.181	461.819	7.8	6.64375	30.4688	85.5625	26.7125	89.5125	53.3	0.0806562	0.367358	0.0822432	-0.0626983	0.281287	-0.46913	0.090679	0.323162	0.376949	-0.00448627	0.146086	-0.4425	-0.666277	0.270319	0.727295	-0.14948	0.226583	0.249993	0.401617	0.628558	0.470157	2.5914	0.57556	0.881597	0.560963	0.399608	0.291293	3.14989	1.50875	4.19719	5.04189
73	3.29167	2.41667	1.6875	20.9458	7.125	4.29167	3	6.79167	3.375	851.056	451.3	19.9563	21.7188	45.3125	101.994	26.4312	47.75	36.8375	-0.133789	-0.0904818	0.0916386	-0.028627	0.738074	0.344504	0.124007	0.568533	-0.239773	-0.0794787	0.0211652	2.00472	0.360117	0.529006	0.111755	-0.0382906	0.125198	0.276607	0.0515077	0.204921	0.314408	0.532177	0.422285	0.261729	0.175517	0.428346	0.532892	3.82595	1.49054	20.2012	2.85436
74	3.26087	2.875	1.6875	23.5354	7.25	2.95833	2.875	6.91667	2.875	818.3	439.919	7.1375	5.73125	19.8062	85.35	37.6187	94.2625	54.4133	-0.116401	0.360107	-0.0233497	-0.0774643	-0.0600233	-0.73766	-0.0415368	-0.34537	0.122585	-0.226419	0.217731	-0.440757	-0.717165	-0.366542	0.528017	0.0280703	0.319027	0.431507	0.0992263	0.310403	0.308539	0.858812	0.346149	1.07009	0.135314	0.14225	0.240142	8.14637	2.56317	4.9277	5.34496
75	3.13043	2.97826	1.78261	20.0792	6.375	3.83333	3.58333	6.125	3.29167	802.756	433.812	4.075	8.6125	20.7312	84.3312	30.2812	107.1	44.8687	0.106628	-0.41479	0.297307	-0.338736	-0.599727	-0.3373	-0.154795	-0.63606	0.29263	-0.821211	-0.322473	-0.59154	-0.425868	0.0173434	0.393886	-0.715168	0.653132	-0.526905	0.100534	0.360043	0.39525	1.82	0.860324	0.759402	0.923199	0.894914	0.549661	8.19215	3.76769	4.08646	3.13692
76	3.0625	3.35417	1.89583	16.4937	6.5	2.875	2.95833	6.25	3.375	858.144	477.275	17.525	18.8687	36	93.9813	23.9062	75.0375	34.6812	0.00562883	0.33549	-0.0258846	-0.297743	0.688012	-1.06804	-0.146814	0.839734	-0.117617	-0.701073	-0.167412	1.54408	0.0721	-0.180391	0.123503	0.0661367	0.449866	-0.373692	0.343327	0.785014	0.0996743	1.78399	0.71788	1.27939	0.307109	0.514753	0.129332	2.59538	1.67946	15.5669	0.631107
77	3.04348	2.47826	1.82609	15.878	6.3913	3.73913	3.6087	5.95652	3.08696	852.079	439.229	5.65714	12.8071	24.4286	67.4	33.1786	85.1	71.4286	0.0170401	-0.276009	0.170642	-0.516966	0.0377271	-0.5422	-0.236658	-0.452221	0.121964	-0.722871	-0.204764	-0.448203	-0.831607	0.236014	0.163075	-0.902142	0.243771	0.084636	0.211591	0.190847	0.435829	1.62118	1.66295	0.468513	0.859104	1.28757	0.406558	6.87228	2.49006	3.12108	7.52283
78	2.95833	3.45833	1.72917	27.4396	7.125	3.66667	2.79167	7.04167	3.08333	821.113	490.533	4.2	9.5	24.04	105.627	30.0133	85.8133	40.8067	-0.17408	-0.462475	0.210003	-0.0610116	-0.240914	-0.248576	0.0253294	0.0555307	-0.263501	-0.876621	-0.346193	-0.452609	-0.4149	0.011945	-0.598824	-0.842235	0.0448023	-0.772191	0.350837	0.300697	0.385903	1.49427	0.424961	0.556345	0.358063	0.661065	0.313426	9.31555	2.88082	3.58397	3.16302
79	2.79167	2.60417	1.5625	25.1104	7.66667	3.95833	2.5	7.375	3.08333	888.606	490.625	4.84375	2.65625	38.4125	59.2687	48.7062	86.05	60.0625	-0.227279	-0.553215	0.0289991	-0.157851	0.0780733	0.504894	-0.0322795	-0.664873	-0.292256	-0.859277	-0.528789	-0.475434	-0.87903	0.692017	-0.196559	-0.322728	-0.218981	0.159887	0.231481	0.518073	0.195752	1.8957	0.767713	0.802521	0.295887	0.278172	0.366962	2.72009	3.92006	4.15551	6.61306
80	3.54348	2.28261	1.97826	19.5391	7.16667	3.875	3.375	6.83333	3.41667	833.12	448.967	13.86	28.4867	42.04	96.22	23.16	45.38	50.8533	-0.104707	-0.187317	0.272602	0.20058	0.177159	-0.214039	0.0831559	0.155367	0.0337796	0.232921	0.608961	1.07423	1.58532	-0.225723	-0.0469714	0.0905851	-0.20476	0.845765	0.484857	0.519096	0.418187	1.38765	0.25575	0.642834	0.109744	0.100721	0.238301	1.03431	4.65463	12.3601	12.1125
81	3.27083	2.72917	2	26.7021	6.70833	4.70833	3.29167	6.625	3.125	819.581	415.456	3.89333	5.70667	23.2867	88.5333	33.6733	86.8933	58.0133	0.10107	0.354444	0.273112	0.22105	-0.709493	0.403941	0.170144	-0.360029	-0.00313725	1.61814	0.488213	-0.646598	-0.679167	-0.153674	0.681975	-0.465079	0.262859	0.804383	0.125183	0.338186	0.492356	0.894769	0.745953	0.708729	0.259698	0.557297	0.2758	6.26942	4.34753	5.48045	5.15296
82	3.08333	2.4375	1.66667	20.475	6.79167	4.54167	3.79167	6.33333	3.70833	881.533	469.207	13.8867	53.4267	26.4533	91.0667	22.2333	43.5667	49.3667	0.218296	0.046393	0.112344	-0.00706085	-0.55241	0.17608	0.0726898	-0.566548	0.629151	-0.148691	0.283391	0.879042	2.27241	-0.152496	-0.461948	-0.156313	-0.172738	0.645263	0.0344792	0.570278	0.103112	0.666874	0.646998	0.280498	0.515506	0.350005	0.429689	1.72098	2.03941	8.2825	17.7369
83	3.5	2.3125	1.75	21.9208	7.20833	4.625	3.20833	6.70833	3.375	840.925	457.469	17.6	16.6125	41.0875	86.2562	38.2563	57.3937	42.7938	0.324537	0.230126	0.0095881	0.0506453	0.17219	0.389453	0.0398198	0.164734	0.298143	-0.473674	-0.0473867	0.903725	-0.182313	0.2527	0.353485	0.855295	-0.160249	0.137147	0.549516	0.425038	0.30703	0.503725	0.393604	0.478431	0.404576	0.0814325	0.408604	4.12106	1.69637	6.30558	2.19577
84	3.73913	2.85417	1.97917	30.7812	7.04167	2.91667	2.875	6.83333	3.16667	797.044	388.094	28.4	45.6375	75.8625	56.9062	42.9188	27.675	22.6	0.161043	0.433245	-0.0221955	-0.00902087	-0.0428911	-0.720677	-0.18569	-0.424248	-0.0164878	-0.994378	-0.659268	0.407286	-0.519679	-0.0875308	-1.31166	-0.51428	-0.901899	-0.617449	0.492907	0.38346	0.405154	1.43506	1.22489	1.02601	0.622362	0.947801	0.188427	6.42987	5.04626	2.96196	5.74929
85	3.5	2.85417	1.66667	22.6417	7.125	4.04167	3.16667	6.75	3.16667	864.375	412.938	3.11333	7.25333	21	88.8067	30.5067	85.7267	52.5267	-0.148278	0.186039	-0.0207662	0.256171	-0.343856	-0.187692	0.16455	0.24987	-0.108591	1.42239	0.610955	-0.694989	-0.41805	0.0314059	0.656413	-0.785852	0.743603	0.647798	0.240513	0.147703	0.486708	1.14751	0.550066	0.378717	0.29135	0.0862044	0.412916	4.27347	4.70919	5.27462	3.00999
86	3.47917	2.60417	1.72917	19.9771	6.56522	4.04167	3.41667	6.20833	3.29167	828.638	470.488	5.81875	4.1875	19.4	73.6	32.6375	97.0687	67.2875	0.268498	0.00867332	-0.0410725	0.394991	-0.0638429	-0.385748	0.154114	0.0264659	0.043779	-0.780887	-0.213686	-0.30465	-0.748142	-0.16755	0.358564	-0.425815	-0.00117764	0.353075	0.157398	0.591139	0.0261458	2.11397	0.596728	0.885451	0.312816	0.526735	0.223651	5.14146	1.92759	4.224	5.59367
88	3.19565	3.30435	1.67391	19.6304	6.125	4.625	3.875	5.91667	3.29167	834.793	463.614	5.21429	7.68571	28.8786	96.0571	32.4357	89.3929	40.3357	-0.29303	0.110158	-0.135064	-0.0935517	-0.321309	-0.225415	-0.303115	-0.436093	0.290035	-0.925104	-0.48168	-0.457481	-0.598307	0.573306	0.925653	0.283446	0.620769	-0.266646	0.539418	0.172	0.371936	2.75715	1.0337	0.570785	0.975619	0.635866	0.532615	9.4064	4.19272	4.85635	4.64982
89	3.3125	2.85417	1.79167	22.7729	6.79167	4.83333	3.41667	6.54167	3.20833	842.056	477.8	4.60625	24.1	21.5938	109.425	26.6875	71.8438	41.7437	-0.0116729	0.175669	0.158544	0.357222	-0.329912	0.164894	0.0165976	-0.184212	-0.0581612	-0.678098	-0.315519	-0.611157	0.329024	-0.313102	0.616866	-0.101369	0.309517	-0.0814913	0.226618	0.19814	0.129828	0.706581	0.583261	0.370034	0.448271	0.735693	0.311821	4.9697	2.03843	4.93439	1.92569
90	2.79167	3.70833	1.77083	15.7354	6.33333	5.45833	3.625	6	3.125	781.694	420.394	6.18125	14.7562	22.2688	92.7188	20.4812	80.2	63.3937	-0.30222	-0.522098	0.0981323	-0.213072	0.141856	0.0277104	0.0811588	0.305395	0.0952356	0.0293833	0.245852	-0.453397	-0.12104	0.2481	0.306877	-0.511579	0.394849	0.22029	0.114231	0.456954	0.444324	1.75617	1.00954	0.60047	0.48373	0.757988	0.377639	13.5446	2.82596	3.11796	1.17332
91	3.72727	2.73913	2.06522	23.4409	6.5	4.58333	3.41667	6.25	3.04167	784.515	434.485	2.84615	3.6	17.2231	84.3769	33.5385	98.9769	59.4385	0.0779735	0.155875	0.492781	0.559642	-0.329838	0.064725	0.0805357	-0.302025	-0.205396	-0.76661	-0.29485	-0.734562	-0.759707	-0.232191	0.553342	-0.140989	-0.155422	0.209865	0.580896	0.376243	0.303227	2.85285	1.54723	0.217268	0.425564	0.946028	0.245332	5.04222	2.53187	5.65576	5.64963
92	2.54167	3.6875	1.64583	10.3646	6.25	4.29167	3.58333	5.58333	3.375	884.853	482.987	11.3333	22.16	30.3867	100.133	25.06	59.08	51.8467	-0.156494	-0.281701	-0.258428	-0.499721	-0.524894	0.111502	0.0650692	-0.736485	-0.288851	-0.692975	0.0141461	0.352625	-0.244278	-0.47379	-0.133436	-0.0880863	-0.269388	-0.149187	0.145601	0.180116	0.303426	1.42619	1.07063	0.413643	0.197132	1.01475	0.250542	49.0775	11.8709	2.88034	2.97569
93	3.35417	2.77083	1.72917	25	6.95833	3.5	2.91667	6.875	3.04167	858.494	479.7	8.5875	65.0312	25.1562	111.425	17.3	39.8188	32.6812	0.243573	0.130624	-0.0990197	0.340574	-0.378565	0.0257107	-0.0175188	-0.442603	-0.126482	-0.173994	0.380229	-0.0209278	3.14541	-0.651568	-0.474483	-0.274437	-0.542877	0.257888	0.482903	0.500918	0.558591	1.57933	0.168946	0.323445	0.0502493	0.448961	0.295596	8.94847	3.79197	0.186094	26.3504
94	2.79167	2.25	1.85417	15.625	6.375	5.08333	3.75	5.83333	3.33333	943.606	526.331	7.0625	13.5938	29.8438	83.5125	42.9688	74.175	48.8438	0.267759	-0.18403	0.0685115	-0.0497841	-0.575104	-0.2304	-0.0103111	-0.475322	0.420028	-0.2696	0.234126	0.014725	0.101622	0.243019	0.234734	0.454962	0.0766829	-0.242171	0.198225	0.580025	0.149767	0.862375	0.455613	0.472809	0.421045	0.29598	0.279191	4.32268	1.78268	0.647807	1.28601
95	3.45833	2.875	1.70833	22.4417	6.95833	4.29167	3	6.66667	3.16667	782.519	466.156	7.64375	15.5437	38.3875	120.406	26.6438	61.8937	34.0733	-0.104227	0.284818	-0.0272707	0.534877	0.204971	0.189323	0.0437615	-0.290349	-0.136481	-0.469126	0.187399	-0.377982	0.0320327	-0.177768	-0.0764905	-0.249647	-0.0684238	0.0104348	0.215351	0.221382	0.521611	1.8201	0.132794	0.569216	0.11711	0.338633	0.305792	7.86923	1.97234	3.98679	0.744289
96	3.125	3.3125	1.47917	29.1542	7.04167	4.70833	3	7	3.25	894.594	503.975	15.2188	63.0688	28.4312	108.925	17.6313	41.1313	25.5938	-0.325857	0.357186	-0.0355712	0.354988	-0.7	0.381489	0.0477858	-0.573604	-0.130752	-0.534298	-0.0317892	0.68391	1.88198	-0.169896	-0.731733	-0.415133	-0.40277	-0.162288	0.429209	0.326612	0.701434	1.38459	1.38902	0.649523	0.173523	0.603817	0.180135	5.12541	2.41674	6.02971	15.399
97	3.74	2.36	1.82	16.118	7.24	3.68	2.72	6.88	3.24	886.712	491.269	6.88125	9.4125	37.275	94.1562	33.2188	78.8187	40.2375	0.457951	-0.21648	0.0544831	-0.360645	0.523735	-0.324726	-0.330242	0.56429	-0.222044	-0.697533	0.0303586	-0.165856	-0.592377	0.873772	0.434364	-0.188895	0.556166	0.187316	0.637525	0.208987	0.392407	1.12539	1.08955	0.420155	0.564866	0.782786	0.224469	14.094	3.30549	0.881704	4.99671
98	3.68	2.98	1.92	20.428	6.4	5.04	3.56	6.2	3.44	887.207	512.1	10.2533	30.5	39.4667	102.207	24.5867	62.2	30.0533	0.580194	0.207434	0.1528	-0.118633	-0.922423	0.0419561	0.144143	-0.547648	-0.173992	-0.977045	-0.510452	0.300501	0.596757	0.282313	-0.604727	-0.29655	-0.140347	-0.447613	0.570711	0.496448	0.333983	0.391729	1.26714	0.260903	0.402368	0.781544	0.620136	21.0409	7.40816	3.9946	3.73996
99	3.26	3.5	1.92	18.628	5.84	5.44	4.28	5.44	3.48	856.6	480.512	7.0625	20.1625	24.95	92.1375	25.525	84.6875	45.475	0.0427429	0.140561	0.0758681	-0.276453	-0.961656	-0.267161	0.0340161	-1.05763	-0.00292105	-0.866639	-0.349378	-0.214175	0.33173	0.0646352	0.00395649	-0.567771	0.225245	-0.349848	0.101846	0.430807	0.369653	1.82065	1.20394	0.267299	0.318264	0.71393	0.29056	13.1878	4.51241	2.32498	2.72972
[truncated: 5 more columns]

## Sheet: Premature
	Phenotypic Blues																		FW																		AMMI
trat	MAT	GSIZ	UNIF	Yield	Vigor	RUST	CERC	GSCE	LMINER	GREEN_g	PROC	M12	M17	M11	M15	M10	M13	RESIDUAL	MAT_FW	GSIZ_FW	UNIF_FW	Yield_FW	Vigor_FW	RUST_FW	CERC_FW	GSCE_FW	LMINER_FW	GREEN_g_FW	PROC_FW	M12_FW	M17_FW	M11_FW	M15_FW	M10_FW	M13_FW	RESIDUAL_FW	MAT_AMMI	GSIZ_AMMI	UNIF_AMMI	Yield_AMMI	Vigor_AMMI	RUST_AMMI	CERC_AMMI	GSCE_AMMI	LMINER_AMMI	GREEN_g_AMMI	PROC_AMMI	M12_AMMI	M17_AMMI
106	2.83333	2.70833	1.25	13.575	7.33333	2.66667	2.66667	7.08333	3.83333	779.237	339.2	14.3714	49.3571	44.3857	82.5429	26.5857	50.8857	46.1333	0.879361	0.000373226	-0.595826	-1.13999	0.262685	0.253661	-0.356236	0.155293	-0.10505	0.667448	0.407645	0.908331	0.538053	0.681634	-0.315257	0.845123	-0.167291	0.36445	0.102387	0.0621522	0.076837	0.909514	0.249549	0.266907	0.173099	0.335743	0.369421	5.44609	4.0022	2.86333	5.0063
107	3.5	2.45833	1.45833	12.5167	7.5	2.75	2.25	7.08333	3.75	772.837	406.137	5.01429	29.7429	43.1143	110.514	28.2429	52.4714	42.5667	0.136313	0.906679	-0.860768	-1.15848	-0.0273762	-0.851159	-0.53582	-0.258914	0.457689	0.278274	0.559524	-0.47105	-0.225708	0.628255	0.781938	-1.119	0.0997342	0.140867	0.173566	0.102888	0.0708218	0.793068	0.169884	0.287594	0.12851	0.175931	0.186502	8.66525	6.05086	1.07315	0.688428
108	3.41667	3	1.375	9.04167	7	2.66667	2.75	6.83333	3.83333	753.612	330.25	2.51429	16.5	28.8714	62.3571	47.4286	77.4	87.1333	0.311204	1.22791	-0.57084	-0.955939	-0.32199	-0.86532	-0.736917	-0.758191	0.538252	0.773251	0.469382	-0.64156	-1.08337	0.344791	0.405978	-1.32195	-0.294889	1.10546	0.138975	0.22252	0.0818617	1.41633	0.188763	0.283751	0.234418	0.253571	0.183646	6.22435	5.20133	1.64677	4.78099
19	2.33333	2.08333	1.79167	19.9975	7.20833	3.83333	2.45833	7	2.875	800.462	432.725	5.75	1.91875	40.7125	23.0688	70.85	72.3688	85.3312	0.258084	-0.443205	0.0422531	0.000513006	-0.19221	0.925828	-0.247881	-0.0488298	-0.348156	-0.743484	-0.263099	-0.114785	-0.891008	1.18783	-0.287686	1.88551	-0.397383	0.280513	0.272749	0.20445	0.248908	0.650175	0.224469	1.40917	1.03725	0.350333	0.260507	9.25255	4.55409	0.872589	5.11719
45	2.5	2.31818	1.77273	17.4	6.5	4.22727	2.68182	6.18182	3.27273	853.871	506.929	11.25	89.45	27.7071	117.114	10.2929	24.4286	21.3846	0.122885	-1.36737	0.117934	0.225689	-0.115526	0.440766	0.203536	0.000237145	-0.164939	-0.941346	-0.611042	0.215007	1.80939	-1.15607	-2.23486	-0.718799	-0.526921	-1.32428	0.16401	0.212342	0.231692	0.842868	0.233861	0.548581	0.69024	0.0938617	0.193354	0.552021	6.98527	0.88779	11.459
63	2.83333	2.77083	1.72917	19.3583	6.66667	3.5	3.08333	6.375	3.625	845.369	480.594	14.2375	71.4875	27.05	114.006	13.7375	32.6437	28.6533	-0.179063	0.8787	-0.0701777	0.296103	0.184545	0.869429	0.080199	0.344277	-0.203939	-0.506761	0.268789	0.959275	2.39992	-0.392131	-0.696568	-0.421373	-0.468052	0.0688828	0.425436	0.394933	0.211137	1.10684	0.0763747	0.754048	0.680579	0.0261779	0.277585	4.95037	2.70959	2.62348	14.1841
78	2.54167	2.8125	1.6875	15.2054	6.70833	3.875	2.83333	6.5	3.125	833.581	493.744	9.33125	11.1062	44.975	94.5187	36.4562	70.8563	32.7563	0.120204	-0.269446	0.0121315	-0.126007	0.165712	0.608386	-0.311424	-0.243281	-0.232009	-0.942054	-0.708841	-0.0796079	-0.425033	-0.809069	0.162577	0.616163	0.151503	-0.756651	0.173253	0.185455	0.157099	0.944535	0.120925	1.26563	0.238434	0.0915465	0.0849924	3.95954	6.64648	0.352422	2.69859
91	2.83333	2.625	2.02083	21.8604	6.875	4.33333	3.125	6.66667	3.33333	821.606	432.988	7.00667	21.5	27.6933	70.1	36.8333	78.4933	58.3733	-0.61804	-0.375061	0.298973	0.0945872	-0.14728	0.645151	-0.183035	0.0756539	0.0228155	3.32609	0.683832	-0.191519	-0.0500493	-0.198085	0.0373655	0.38781	0.203059	0.556847	0.956438	0.495693	0.349153	0.122204	0.0440848	1.46894	0.233521	0.249659	0.168455	0.811659	7.68489	1.29022	3.5336
1	2.48	2.52	2.14	20.13	6.52	5.36	3.04	6.16	3.52	839.812	441.262	6	20.5188	28.7125	124.144	22.8313	65.0563	32.7375	0.122277	0.195595	0.44983	-0.561569	-0.225427	0.624345	-0.45254	0.518956	-0.353374	-0.809025	-0.388978	-0.391995	0.0332824	-0.412891	0.0665555	-0.612164	-0.20427	-0.898744	0.174232	0.26711	0.147092	1.71453	0.309458	1.42622	0.634046	0.244613	0.642768	18.8141	9.30513	1.23119	0.40304
2	1.90909	1.52273	1.77273	18.3	7.09091	3.59091	2.13636	6.81818	3.09091	884.7	484.031	3.4	1.05	25.825	28.1812	50.9312	99.175	91.4375	0.186916	-0.832578	0.282596	-0.277963	0.349198	0.977876	-0.29674	-0.164808	-0.401667	-0.706612	-0.0923765	-0.624729	-0.962003	0.638906	-0.317464	-0.975901	-0.0491339	0.463256	0.698577	0.253818	0.102407	1.0791	0.509827	1.1096	0.9023	0.357381	0.197635	0.475498	1.01852	1.69619	5.53579
3	2.02381	2.40476	1.78762	15.6833	5.90476	2.7619	3.85714	5.7619	3.57143	914.3	481.636	10.4429	44.4286	29.9643	113.243	21	56.1286	24.7929	-0.551504	-0.171728	-0.0288161	-0.839122	1.04999	-1.16509	0.654121	0.790223	0.888187	-1.05191	-1.51821	0.0247131	0.921988	-0.571844	-1.22311	-0.215414	-0.15665	-0.884655	0.769765	0.397889	0.43652	2.65571	0.901681	2.00218	3.86077	1.09497	0.557787	6.81905	16.1783	1.59459	5.61703
4	2.29167	2.41667	1.79167	28.7792	7.08333	3.45833	2.66667	6.91667	3.25	834.544	468.962	6.75	4.61875	33.8813	63.6688	41.35	95.4562	54.275	0.0590198	-1.26255	-0.0616913	0.0528649	-0.266639	1.01954	-0.240199	-0.214697	0.183872	-0.876941	-0.554483	0.0716871	-0.826422	1.42434	0.125074	1.27592	1.03271	0.187505	0.589404	0.342558	0.0584231	2.27195	0.325303	1.0111	0.490855	0.335061	0.235256	4.35298	6.19846	1.39117	4.84982
5	2.16667	2.25	1.79167	22.4829	6.83333	4.125	3.04167	6.70833	3.375	854.263	486.038	9.44375	55.9813	25.9875	121.275	15.6813	44.5375	27.0938	-0.0102709	-0.486792	0.0320399	0.242683	0.00851402	0.403764	0.220854	-0.0485334	-0.380608	-0.535961	0.247406	0.46319	3.05385	-0.396966	-0.642452	-0.455136	-0.128799	0.00906712	0.315924	0.172707	0.138661	0.71871	0.439677	0.723688	0.40419	0.536154	0.619418	0.331569	2.83417	0.848585	17.5409
6	2.70833	2.375	1.71739	18.8604	6.91667	3.79167	2.58333	6.66667	3.25	893.969	464.844	17.1133	71.9733	31.3667	122.173	14.1933	32.7267	10.4533	0.398824	0.54056	0.00594026	0.318869	0.50992	-0.203427	0.0162743	0.30003	-0.354067	6.69594	0.36988	1.03905	2.77637	-1.20771	-1.54421	-0.456645	-0.62264	-0.805951	0.348524	0.255198	0.157226	0.980017	0.223804	0.465392	0.750034	0.190817	0.302462	4.81008	4.24876	2.26429	16.0204
7	2.40909	2.34091	1.80455	24.9095	7.22727	3.68182	2.54545	7.04545	3.13636	888.744	440.788	10.7312	7.6	43.85	116.013	24.6875	60.1063	37.0125	0.229737	0.00842006	0.190318	0.0844584	0.132336	0.853902	0.104229	-0.322958	-0.279701	0.0160966	0.352157	0.238817	-0.589635	0.575941	0.869089	-0.52641	0.280867	0.376347	0.365237	0.186419	0.155759	2.71621	0.444062	0.937151	1.06001	0.342018	0.341022	2.16137	4.85959	1.2177	3.40407
8	2.84783	2.19565	1.69565	16.6341	6.56522	5.04348	3.26087	6.13043	3.56522	820.864	481.307	4.64286	15.9857	36.6286	99.0143	31.1929	72.8643	39.6714	0.0330122	-0.597725	-0.0448323	-0.331495	-0.1664	0.320214	0.338832	0.311679	-0.0111512	-0.830444	-0.214181	-0.407444	0.102692	0.343981	1.09367	-0.0863473	0.315184	0.25065	0.102045	0.233497	0.209283	1.79121	0.88154	1.51755	0.0719597	0.906908	0.0586641	1.74937	3.13931	1.37608	2.03264
9	2.8125	2.58333	1.65217	24.0042	6.83333	5.16667	3.20833	6.41667	3.41667	826.256	457.875	16.6438	76.5812	26.4688	102.569	15	35.9562	26.7812	0.197463	-0.426214	-0.257094	0.495465	-0.289729	0.178175	0.10934	-0.307544	-0.0773755	-0.630222	0.0779664	1.26471	2.78681	-1.21023	-0.454402	-0.463904	-0.399032	0.0106986	0.184787	0.0726976	0.188239	1.59393	0.550226	1.03129	0.419985	0.590621	0.656502	2.5616	0.84722	3.98108	16.0806
10	2.95833	2.41667	1.79167	21.775	6.91667	4.125	3.41667	6.58333	3.33333	850.02	482.607	10.6733	48	29.9733	141.167	15.0867	37.6267	17.4733	-0.569373	-0.142668	0.254077	0.70581	0.337827	-0.314036	0.219919	0.109266	-0.0121499	-0.69099	-0.0767304	0.0920029	2.06138	-1.15196	-0.0825485	-0.404157	-0.365051	-0.528119	0.841419	0.192171	0.196903	2.37824	0.491707	0.305011	0.86962	0.186947	0.73717	3.38079	1.90004	0.892862	11.8949
100	1.86957	2.72727	1.90909	24.4636	7.09091	2.36364	3	6.77273	3.18182	901.971	469.6	9.61429	6.37143	49.8214	83.8429	44.2714	75.2071	30.8714	0.0570739	-1.28743	0.157661	-0.344757	0.467678	-1.03606	0.151636	0.377009	-0.420533	-0.790608	-0.34474	-0.264076	-0.883794	-0.368422	-0.427381	-0.137618	0.169148	-0.89126	0.274971	0.192324	0.0855899	2.24981	0.342243	1.56186	0.91069	0.5058	0.32639	6.88565	4.28764	1.50319	5.11551
101	2.75	2.45833	1.16667	17.4958	7.33333	2.83333	3.16667	7.08333	3.5	831.7	453.363	7.925	7.2375	53.1375	58.7875	44.35	75.475	53.0875	0.374516	0.00561536	-0.319161	0.129347	0.216017	0.123386	0.167381	0.0858819	-0.0966011	-0.719115	-0.27682	0.357339	-0.814195	0.948491	-0.329742	3.24535	-0.150558	-0.148864	0.16994	0.0792181	0.022839	0.345613	0.108883	0.153802	0.0544939	0.0695911	0.249141	2.38353	2.51555	1.15883	4.41724
102	2.5	2.70833	1.29167	13.9083	6.91667	3.25	3.25	6.83333	3.66667	859.862	445.262	5.925	3.5875	34.725	55.375	42.9875	85.8125	71.5875	-0.28426	-0.717799	0.311447	0.467418	-0.120806	-0.164541	0.349515	-0.798258	-0.645158	-0.804833	-0.613854	-0.0563562	-0.998255	0.336224	-0.456997	4.01822	0.216775	-0.230343	0.146698	0.237731	0.0385042	0.13004	0.216144	0.180728	0.0606568	0.12328	0.0997688	4.88279	5.40689	0.130107	5.53526
103	3.33333	2.79167	1.375	12.15	6.91667	3.66667	3.83333	6.5	3.58333	807.962	431.312	10.9286	43.4714	32.6143	120.557	19.2571	41.0571	32.1143	-0.354877	-0.409678	-0.709812	0.784819	-0.334795	0.675324	-0.236087	0.690968	0.0744835	-0.207762	0.331038	0.696131	1.95098	-0.642955	-1.22256	0.703632	-0.230133	-0.815507	0.0633999	0.125457	0.0276301	0.220534	0.459105	0.780713	0.0538664	0.470248	0.140095	2.96655	2.61414	2.09127	10.469
105	2.66667	3	1.41667	14.6917	6.83333	2.75	2.83333	6.91667	3.16667	822.525	298.438	3.1	3.36667	25.3833	38.2667	57.1167	71.1	101.667	-0.660132	0.355382	0.222186	-0.981427	-0.1928	-0.168946	-0.0735529	-0.492822	-0.995776	2.06948	0.261677	-0.854563	-0.907401	0.406347	-2.53976	-4.41261	-1.16807	0.743642	0.157626	0.200586	0.0536299	0.714159	0.0466141	0.212389	0.137574	0.102012	0.177864	7.78628	6.32911	1.99462	5.05782
11	2.20833	2.16667	1.70833	12.8854	6.08333	3.79167	2.875	5.79167	3.20833	861.587	510.688	6.575	9.025	31.6187	87.4938	29.8875	87.1625	48.2375	-0.162671	-0.993419	0.00852501	-0.0970434	0.350304	0.764197	-0.073168	0.398249	0.0382189	-0.813242	-0.412157	-0.135929	-0.493339	0.324709	0.407408	-0.113062	0.541167	-0.423565	0.315599	0.307995	0.193978	0.411155	0.15326	0.678791	0.656691	0.238162	0.321971	3.75349	4.85117	0.679464	2.94747
12	2.92857	2.28571	1.95238	13.4524	6.45455	3.90909	2.77273	6.04545	3.27273	808.227	447.707	5.83846	24.6385	25.2692	108.008	25.2923	77.5538	33.4	0.12182	-0.0950518	-0.0699569	0.0902056	0.815329	0.786138	-0.119062	0.343998	-0.14233	1.0723	0.962102	-0.152091	1.41311	-0.462991	2.03577	1.40545	0.617235	0.278632	0.369428	0.171912	0.184125	0.202017	0.550646	1.29665	0.888152	0.335432	0.31838	13.9156	11.0899	0.714368	8.21539
13	2.95833	2.33333	1.83333	23.8208	6.41667	4.08333	3.08333	6.16667	3.375	811.075	453.781	11.0333	43.2867	36.72	136.173	15.72	43.7867	13.28	-0.0474649	-0.26967	0.0447502	0.940272	-0.854817	0.297148	0.185216	-0.483693	0.466361	0.941771	0.411173	0.245284	1.83438	-0.738391	-0.381451	-0.352072	-0.295353	-0.600014	0.15153	0.0473314	0.0235065	2.54492	0.929657	0.313824	0.418165	0.476447	0.49247	5.42381	4.7232	0.184468	10.5257
14	2.70833	3.25	1.70833	22.1729	6.79167	3.41667	2.5	6.70833	3.29167	805.719	430.469	26.9187	121.263	23.4438	77.6875	8.55	19.3438	22.7937	0.0585447	0.25709	0.176137	0.285422	-0.0830188	0.18108	0.259042	0.19751	-0.44214	-0.715573	-0.234936	1.87032	1.07673	-1.77293	-1.85155	-0.736473	-0.859581	-0.774963	0.383165	0.236233	0.116234	1.36835	0.173869	0.187718	0.628862	0.144533	0.128449	14.082	7.11571	4.53058	7.57877
15	2.21739	2.34783	1.6087	24.6696	6.82609	3.73913	2.73913	6.43478	3.21739	861.013	478.562	6.35	25.3125	28.7937	121.356	20.5562	71.2	26.4312	-0.224021	-0.0582722	-0.239734	0.327666	0.187259	0.769296	0.160571	-0.0703032	-0.043081	-0.773449	-0.391505	-0.109388	0.963056	0.405241	0.655159	-0.32106	0.30091	-0.149075	0.230355	0.411194	0.226164	1.1859	0.400952	0.644305	0.955033	0.370642	0.136265	3.89398	3.43312	1.23306	5.50844
16	2.04167	2.5625	1.77083	18.2042	7	4.45833	3.25	6.70833	3.20833	798.106	457.469	5.125	23.45	25.2312	128.213	20.9688	61.4188	35.5938	-0.11336	-0.730646	0.0349795	-0.00206916	0.327167	0.48176	-0.0864693	0.263984	-0.0761092	-0.811791	-0.52102	-0.437178	0.391813	-0.843352	-0.077658	-0.582488	-0.304758	-0.794723	0.25359	0.386129	0.238375	0.920734	0.568226	1.41414	0.698683	0.306675	0.420268	26.7962	13.711	1.31364	3.27926
17	1.95833	2.3125	1.875	16.0467	5.91667	4.58333	3	5.91667	3.375	846.675	457.931	2.66875	3.55625	15.3812	69.9688	37.8	120.694	49.9312	0.0365815	-0.352286	0.0875288	-0.559296	1.03775	0.568838	0.155477	1.64214	-0.113283	-0.745237	-0.418656	-0.654906	-0.74097	-0.113776	0.206336	0.251072	0.466417	-0.454442	0.463525	0.315742	0.413471	2.12668	1.2545	1.05387	0.126642	0.941253	0.377963	4.22519	4.02752	1.88646	4.40417
18	2.83333	2.4375	1.66667	17.1333	6.58333	4.33333	2.875	6.5	3.125	800.206	413.006	7.375	19.7875	28.5437	92.6188	29.1812	71.875	50.6187	-0.00299226	0.622572	-0.0406367	0.262008	0.128766	0.12015	-0.265985	0.462857	0.215331	-0.122864	0.184086	0.221474	0.642711	0.184168	1.01134	0.624176	0.979525	0.549107	0.181463	0.111773	0.122698	1.12297	0.348072	1.27092	0.569138	0.429151	0.322832	5.66768	3.47833	1.9023	3.74279
20	2.3913	2.71739	1.86957	19.6891	6.83333	4.75	3.08333	6.5	3.16667	783.106	411.081	14.7125	42.5688	43.8	98.9313	21.6687	38.85	39.4688	-0.0526968	-0.567147	0.324598	0.34369	-0.125188	0.347533	0.284204	0.0481451	0.10499	-0.514852	-0.0423343	0.752567	1.4226	-1.04514	-0.0403571	-0.10889	-0.277419	-0.189428	0.143742	0.164036	0.339262	1.0587	0.269233	1.56735	0.277341	0.447287	0.176871	24.9515	8.32625	1.47254	8.83814
21	2.08333	2.375	1.79167	19.175	6.29167	3.29167	2.75	6.20833	3.20833	842.931	481.312	3.675	1.75625	21.1313	23.7375	43.4188	94.2875	111.994	-0.41764	0.0321436	0.0106347	-0.235128	0.126304	0.888891	-0.104464	0.280877	0.0471224	-0.861103	-0.416838	-0.631038	-0.957477	0.805205	-1.35132	-1.13767	-0.411193	-0.478122	0.344974	0.509476	0.129687	0.831425	0.381882	0.760086	0.284336	0.410605	0.579541	4.82103	4.88077	2.11148	5.5373
22	2.42857	2.14286	1.7381	28.981	7	2.85714	2.47619	6.7619	3.28571	804.736	414.271	4.74286	1.51429	32.1571	13.8929	64.7714	51	126.386	0.207561	0.541321	0.0759868	0.192586	-0.223959	-0.847136	-0.132487	-0.798792	0.607376	-0.718761	-0.0577692	-0.507919	-0.955068	1.00286	-0.694981	-1.89084	-1.19852	0.485883	0.176908	0.646952	0.0973012	0.612718	0.335425	0.555727	0.908357	0.322032	0.504525	3.28912	2.89478	2.00211	5.47035
23	1.70833	2.375	1.97917	18.3554	7.25	2.5	2.41667	6.95833	3.20833	883.467	412.853	5.21333	8.64	33.7933	86.74	37.8067	81.92	45.8867	0.00040358	-1.0681	0.211699	-0.285317	0.204285	-0.278601	-0.26008	0.308868	0.196923	-0.432493	-0.212705	-0.449896	-0.428467	0.178787	-0.686467	-0.275819	0.188599	-0.426487	0.521641	0.181062	0.0177702	1.67896	0.306897	0.984657	0.717012	0.383614	0.510694	8.34635	1.69749	1.19227	2.49366
24	3	2.66667	2.02083	28.6521	7.33333	3.25	2.45833	6.91667	3.33333	858.313	453.86	13.2667	8.14667	46.76	89.5867	35.6933	70.36	36.1867	-0.127752	0.597922	0.371571	0.13035	-0.174927	0.369477	-0.368356	0.000966547	-0.349224	-0.740754	-0.305032	0.391269	-0.473235	0.00308344	0.120876	1.41897	0.531142	-0.388456	0.412407	0.387605	0.262531	1.63715	0.0873274	0.568405	0.123418	0.0786252	0.264845	3.17018	3.43616	1.95196	2.73122
25	2.58333	2.625	2.10417	22.2854	6.91667	2.70833	2.5	6.66667	3.29167	804.425	390.219	3.74375	2.6625	28.3562	34.15	44.225	83.1312	102.544	0.199158	0.513524	0.200303	0.090502	-0.208224	-0.46572	0.254446	-0.173367	0.118602	-0.643398	-0.167647	-0.553462	-0.957279	0.875356	0.0449991	0.210463	-0.423657	0.66217	0.25849	0.37505	0.263275	1.35885	0.23564	1.21334	0.424487	0.177671	0.353434	2.31063	2.33341	1.73384	5.49148
26	1.83333	2.27083	1.95833	20.425	6.625	2.66667	2.83333	6.29167	3.375	807.719	401.056	9.24667	5.62667	36.0867	49.5533	53.7733	100.287	45.4267	-0.0269409	-1.0258	0.208596	-0.00722058	-0.612669	-0.894357	-0.0129413	-0.719638	0.00593724	2.21031	0.32043	0.445061	-0.574322	0.448666	0.244459	2.4681	1.13932	-0.207082	0.0848889	0.195907	0.183819	1.09332	0.346219	1.72472	0.242635	0.414985	0.266418	9.97525	4.56867	2.91682	3.36246
27	3.82609	2.125	1.64583	30.025	7.625	2	2.25	7.5	3.29167	853.243	410.507	7.62143	9.66429	39.85	86.9429	30.1	72.1643	53.6571	-1.87141	-1.00315	-0.258944	0.186419	-1.31966	-1.62516	-0.547112	-1.74831	-0.220379	-0.216676	0.234889	0.414501	-0.757363	1.25251	0.592082	-0.759273	0.143094	0.614328	2.69175	0.273097	0.0389228	2.3787	1.42958	2.47374	0.868015	1.06812	0.142252	4.63214	3.99994	1.69859	4.33355
28	2.20833	2.5	1.9375	17.7979	6.83333	3.83333	2.70833	6.54167	3.16667	912.263	456.012	9.61875	10.2875	31.1438	83.175	44.775	83.6063	37.3937	-0.268923	-0.611835	-0.0100497	-0.197658	-0.0630003	0.586386	-0.218903	-0.115572	-0.411245	-0.738222	-0.263312	0.522042	-0.293206	-0.0142833	0.844561	1.30671	0.579645	-0.402332	0.217646	0.296161	0.136072	0.899284	0.219988	0.286881	0.20678	0.509474	0.305426	1.96699	2.90174	1.95662	2.46433
29	2.33333	1.91667	1.83333	21.1817	6.375	4.04167	3.04167	6.16667	3.45833	875.625	455.725	4.75625	1.48125	25.8562	42.3687	59.975	105.963	59.6	-0.227534	-0.611918	-0.161429	-0.392458	0.129143	0.270243	0.310851	0.308552	0.643083	-0.95993	-0.705421	-0.258072	-0.95031	0.527361	-0.0698424	1.94829	0.42022	-0.204386	0.352052	0.19714	0.18604	0.956033	0.0982685	0.29537	0.858586	0.0607991	0.513854	1.98306	7.55034	1.30169	5.45691
30	2.79167	2.85417	1.77083	20.6771	6.16667	3.66667	3.33333	6	3.41667	821.194	419.525	4.375	3.95625	22.6	78.1312	32.9125	96.9813	61.0438	0.290192	0.755332	-0.261915	-0.471093	0.135317	-0.76721	-0.408097	-0.19578	0.473565	-0.483585	0.0951262	-0.346529	-0.813926	0.0347208	0.492267	0.0419228	0.770944	0.267306	0.3268	0.430736	0.228426	2.72761	0.406934	0.936709	0.610423	0.528502	0.608869	3.04092	1.35644	1.27947	4.67809
31	3.11364	2.20455	2.15909	23.6705	6.77273	2.77273	3.54545	6.36364	3.45455	865.557	443.821	2.86429	1.66429	14.9786	56.3857	41.9143	106.229	75.9643	-0.495147	0.70314	0.127035	-0.382602	-0.281955	-1.37136	0.0843264	-0.194851	0.422161	-0.680899	-0.0753668	-0.704405	-0.957734	-0.637639	0.340216	0.263392	0.497017	0.76332	0.550519	0.0690757	0.223899	1.37856	0.452736	2.50612	1.28796	0.141165	0.0735838	3.46469	3.20784	1.90437	5.48629
32	2.625	2.95833	1.77083	17.8792	6.58333	4.66667	3.08333	6.16667	3.375	859.419	435.044	14.8187	9.79375	41.7687	86.3438	30.7688	68.3312	48.175	-0.161403	1.06635	0.356113	0.36968	-0.252255	0.159926	0.436286	0.00947469	-0.239214	-0.0872616	0.286904	0.980217	-0.311081	0.268496	0.796342	1.0563	0.262175	0.477633	0.641821	0.245506	0.215107	0.999205	0.183488	0.778112	0.228961	0.364631	0.149469	1.8156	2.76128	2.97303	1.76271
33	2.4375	2.79167	1.70833	19.975	7.08333	2.375	2.45833	6.70833	3.29167	864.506	462.931	14.35	20.5688	41.475	110.35	23.4187	55.6437	36.5667	-0.0988998	0.00440004	-0.0778304	0.128848	0.489385	-0.801341	0.108192	0.209307	-0.397054	0.206117	0.232106	1.17643	0.500345	0.00207935	0.370933	0.52096	0.235971	0.12954	0.0771518	0.246434	0.346658	0.556498	0.397974	1.40994	0.655975	0.532586	0.0333485	8.23301	3.20898	2.89772	2.91282
34	2.91304	1.86957	1.91304	27.6522	6.91667	2.41667	3.25	6.83333	3.375	817.46	337.207	2.78667	2.02667	18.1667	10.36	61.0133	46.2333	133.48	0.344721	0.551329	0.087886	0.0405109	-0.106712	-1.15771	-0.727653	-0.779502	-0.290941	-0.845599	-0.437572	-0.818453	-0.953475	-0.0226612	-0.852677	-2.96333	-0.976304	0.305956	0.373196	0.422328	0.376828	1.58664	0.107129	1.55373	1.77737	0.451338	0.297778	1.91573	11.1766	2.13631	5.45264
35	2.83333	2.5625	1.66667	19.4583	6.58333	4.08333	2.95833	6.45833	3.79167	848.513	471.012	14.2188	11.375	56.975	88.8312	35.1437	62.1063	31.35	-0.213977	1.28443	-0.0848025	0.423379	-0.174889	0.635217	0.321022	-0.441962	0.618349	-0.779599	-0.0987725	0.863667	-0.355472	0.360978	0.0841145	1.47333	-0.0527889	-0.260855	0.510455	0.246228	0.293168	1.09644	0.282728	0.744467	0.835216	0.488134	0.577912	2.98383	0.890436	2.04684	2.24634
36	2.58333	2.4375	1.64583	21.3021	6.70833	3.54167	3.08333	6.54167	3.29167	811.313	432.3	15.7133	16.1333	41.5733	116.747	25.7133	61.74	30.8154	-0.305257	-1.27621	-0.290091	0.544448	0.508203	-0.155061	0.485685	0.473241	0.0840296	-0.588196	-0.106821	1.02473	-0.0804803	-0.141937	0.0844377	0.103481	0.0134911	-0.37189	0.702304	0.22011	0.0222061	2.34812	0.241903	0.16004	0.370743	0.0984947	0.355051	2.53032	1.955	2.90664	1.48494
37	2.83333	2.66667	1.54167	27.3167	6.75	4.16667	3.04167	6.625	3.41667	828.413	454.144	29.3067	69.9467	39.3533	110.887	12.04	24.9	13.5667	-0.306526	0.531006	-0.35476	0.58862	-0.406884	-0.117248	0.152841	-0.459364	-0.482938	0.619488	0.540415	2.44319	1.78216	-1.20045	-1.05398	-0.634074	-0.782489	-0.225343	0.371433	0.219326	0.226472	1.9097	0.50107	0.6979	0.309369	0.560639	0.311981	1.7592	5.50372	7.38276	11.4267
38	2.82609	2.71739	1.86957	19.6196	6.875	3.91304	2.86957	6.625	3.43478	824.65	460.081	8.0375	7.7	42.375	79.4875	37.1375	76.3187	48.9438	-0.139024	1.04606	0.204617	0.303394	0.132077	0.513883	-0.022793	0.198516	0.170398	-0.796136	-0.229447	0.0524168	-0.683326	1.2991	0.567198	0.65874	0.542356	0.0429314	0.226651	0.201027	0.139079	0.98333	0.175312	0.657044	0.141796	0.159899	0.21777	8.36797	3.09897	1.29094	3.93914
39	2.70833	2.75	1.67391	21.7471	6.79167	3.70833	2.83333	6.33333	3.45833	853.4	468.275	20.2188	84.9562	28.5375	82.1063	19	39.5625	25.6187	0.151701	-0.169786	-0.155484	0.580346	-0.0265385	-0.526248	0.0366643	-0.368668	0.128757	-0.726526	-0.126838	1.40166	2.33533	-1.35652	-1.09317	-0.438328	-0.339526	-0.431512	0.260512	0.307266	0.165622	1.24162	0.248256	0.418843	0.439759	0.361841	0.279209	5.73839	1.90943	5.26865	14.0322
40	2.58333	2.77083	1.625	13.6833	6.29167	3.95833	3.33333	5.83333	3.125	783.067	413.64	4.45333	4.15333	27.9	61.8267	49.4867	79.8067	72.3733	0.170954	0.989656	-0.171604	-0.30344	0.166367	-0.90353	0.0899188	-0.0827013	-0.0626999	-0.81846	-0.418399	-0.387458	-0.820209	0.125269	0.165493	1.38757	0.307996	0.269679	0.432728	0.243737	0.202212	1.99472	0.269742	0.961558	0.149617	0.16944	0.145422	11.8814	6.61055	1.16987	4.68749
41	2.91667	2.14583	1.54167	20.5083	6.95833	3.5	2.875	6.54167	3.54167	839.633	435.22	4.56	2.71333	31.1467	62.1933	38.26	90.36	70.7667	0.301467	1.47814	-0.520799	0.214281	-0.490283	-0.512117	-0.136135	-0.220386	0.400621	-0.5812	0.214456	-0.503747	-0.90266	0.895216	0.648507	-0.412434	0.0603642	0.414648	0.378909	0.783062	0.286397	1.22127	0.346962	0.662253	0.816663	0.366721	0.242088	7.5423	2.84251	1.59845	5.16923
42	2.16667	2.52083	2	29.9704	7	3.41667	2.58333	6.66667	3.45833	832.694	395.356	9.19375	1.58125	49.6375	21.7	73.9813	69.7875	74.1188	0.465941	-0.793353	0.065497	0.0609325	-0.188159	0.492509	-0.260803	-0.251582	-0.311982	-0.780676	-0.50141	0.0556437	-0.976824	-0.150179	-0.845729	0.168589	-0.562488	-0.644327	0.64686	0.366495	0.265829	0.317092	0.21498	0.642397	0.544082	0.216144	0.136463	4.4496	5.19984	1.55309	5.60672
43	2.625	2.4	1.925	16.8725	6.3	2.8	3.25	5.5	3.45	831.783	446.733	7.39167	49.175	30.1667	112.183	20.9167	55.9	24.2667	0.423138	-0.897753	-0.0649592	-0.0537866	0.748845	-0.0323944	0.267766	0.79341	0.289543	-0.601194	0.542099	-0.213438	2.12404	-0.314787	-1.51392	0.48032	0.0716146	-0.561439	0.409277	0.416737	0.351211	1.72494	0.46033	0.654111	1.74921	0.556402	0.213676	8.10467	3.20794	1.68744	11.0617
44	2.35	2.125	1.6	18.9075	6.55	4.4	2.8	5.9	3.35	856.242	488.958	9.58333	28.9917	27.7917	99.45	24.125	80.0333	30.025	-0.419698	-0.896376	-0.631328	0.152995	-0.465238	0.364644	0.431811	-0.847687	0.518305	-1.066	0.00217712	-0.212204	0.65056	-0.421213	-1.70913	-0.316211	-0.0557599	-0.818042	0.48145	0.379339	0.264834	0.788238	0.424328	0.37371	1.40816	0.673943	0.38023	3.13021	2.89281	1.14727	5.81521
46	2.625	2.85417	1.89583	23.7604	7.08333	2.58333	2.5	6.70833	3.125	850.163	427.969	11.6813	38.825	43.9937	126.65	19.1062	39.2	20.5437	-0.225875	-0.486165	0.32801	0.403782	-0.557711	-1.17794	-0.238359	-0.539851	-0.171085	-0.617898	-0.242453	0.597674	1.42507	0.175785	-0.68895	-0.463182	-0.410815	-0.342571	0.468849	0.0698413	0.415535	1.62777	0.556431	1.95254	0.291419	0.374446	0.294784	1.98821	2.07546	1.61002	8.71563
47	3.04167	2.625	2.125	27.45	7.375	2.45833	2.125	6.95833	3.25	890.669	454.825	12.05	42.7563	34.7313	125.4	17.6062	45.2313	22.225	-0.351066	0.492356	0.314455	0.149174	0.0360696	-0.888543	-0.0610292	-0.161207	-0.0332125	-0.688017	0.04492	0.409264	1.5502	-0.72553	-0.152374	-0.745542	-0.106007	-0.254581	0.339509	0.10207	0.351414	1.13284	0.156229	1.40612	0.293258	0.280215	0.208344	7.72333	3.3716	1.1219	9.2334
48	2.70833	2.6875	1.91667	21.8667	6.33333	2.79167	3.79167	6.125	3.375	777.344	373.7	2.41875	1.95	20.2312	47.325	38.2	79.4125	96.425	0.37799	0.608155	0.0371952	0.238487	0.186963	-1.20126	0.221854	-0.254171	0.710118	-0.301877	0.230168	-0.647852	-0.90245	0.752995	0.810685	-0.3547	0.269349	0.941947	0.221486	0.229151	0.386605	2.51663	0.153852	1.69925	2.47337	0.383786	0.578147	8.66435	6.27361	1.74403	5.18075
49	2.9375	1.95833	1.97917	20.1739	7.04167	2.83333	2.375	6.70833	2.95833	756.4	334.387	6.37333	1.92667	42.3867	26.2733	66.14	66.2	73.68	0.385176	0.68403	-0.158242	0.143765	0.331082	0.11673	-0.376061	-0.528569	0.082611	0.600075	0.352431	-0.280644	-0.925709	0.99835	-0.0927331	0.407396	-0.364365	0.936805	0.516782	0.449484	0.268318	0.61057	0.311809	0.464335	0.525861	0.450636	0.222443	5.80582	4.64329	1.2179	5.29596
50	2.58333	2.45833	1.97917	26.4592	7.66667	2.29167	2.125	7.33333	2.95833	807.981	355.775	3.04286	1.85714	18.5857	26	51.1714	112.621	86.7214	0.621402	0.553018	0.132058	-0.0123553	0.303329	-0.318602	-0.452219	0.209744	0.259825	2.76597	0.560929	-0.660949	-0.973953	0.323047	-0.404487	-0.155701	-0.826823	1.5762	0.451568	0.581384	0.391691	0.798094	0.191791	0.504229	0.353188	0.152264	0.717945	5.96843	7.43836	1.94708	5.53519
51	3.0625	2.125	1.85417	30.8958	7.29167	2.375	2.41667	7.41667	3.375	849.913	422.488	9.76	11.5533	36.5	88.4667	31.36	84.8267	37.5333	-0.40443	0.561645	0.193759	0.181236	0.0705045	-0.919133	-0.109017	0.0409883	-0.0844297	2.25569	0.573205	0.343893	-0.137746	0.853036	0.794642	0.662165	1.24386	0.357078	0.455074	0.240016	0.176625	2.25055	0.129207	1.29541	0.235941	0.0107364	0.169659	4.39666	6.6069	1.27474	1.57336
52	2.41667	2.83333	1.83333	19.7579	6.54167	2.70833	2.75	6.25	3.20833	857.456	409.5	2.85333	13.06	25.1133	102.12	28.82	78.1733	49.86	-0.251957	1.17603	0.0252491	-0.032241	-0.285968	-0.37429	-0.188248	-0.328846	-0.106041	3.04804	0.507438	-0.793288	-0.13952	-0.489309	1.25054	0.517915	-0.0185276	0.580473	0.560198	0.0498074	0.215347	0.433235	0.291157	0.779635	0.517392	0.066106	0.273511	2.96581	5.94393	2.33698	1.85736
53	2.89583	2.60417	1.875	18.3979	6.375	3.54167	2.91667	5.91667	3.41667	884.856	499.781	12.6687	18.9937	42.0875	94.2313	29.5375	63.3937	39.0875	-0.35113	-0.0470558	-0.0675067	0.225971	0.280958	0.362885	-0.024122	0.386222	-0.136762	-0.908489	-0.462331	0.976872	0.310154	-0.0333204	0.781811	0.309294	0.348781	0.0989915	0.293968	0.293806	0.280948	0.328581	0.0846494	0.446155	0.58402	0.168314	0.171169	6.92258	5.33102	4.99344	2.69252
54	3.25	2.375	2	19.7896	6.79167	3.33333	2.66667	6.58333	3.20833	836.68	454.847	15.0214	42.1571	33.0429	115.55	18.2929	44.1286	31.8071	-0.145063	2.36745	0.172448	0.0537926	-0.249877	0.73632	-0.276488	-0.26822	0.498296	0.7709	0.752163	0.849875	1.11273	-0.248177	0.919481	0.315974	-0.25468	0.845762	0.127977	0.937482	0.33583	1.39518	0.241408	1.05654	0.205395	0.258684	0.527646	5.99849	8.81452	2.70826	6.76211
55	2.16667	1.625	1.66667	19.1638	6.66667	3.25	2.625	6.375	3.16667	830.362	445.044	2.0375	5.10625	17.3062	79.2125	30.4125	104.381	61.5438	-0.0643337	-1.2237	-0.268987	0.284329	0.232821	0.3232	0.250944	0.044817	-0.268522	-0.582824	-0.065598	-0.763547	-0.606613	0.728048	1.43513	0.465784	1.04753	0.398142	0.137191	0.339943	0.611989	0.676654	0.348636	0.329913	0.916218	0.210305	0.0824273	1.93677	0.660038	1.97508	3.45808
56	2.95833	2.45833	1.66667	13.3667	6.75	4.125	3	6.25	3.29167	774.133	389.527	12.44	32.9667	31.8333	104.473	20.7	43.1	54.4867	-0.302927	0.824479	-0.282083	-0.369536	0.46608	0.835219	0.0579342	0.302778	-0.112121	-0.160185	0.147398	0.638401	0.525363	-1.07879	0.431307	0.342964	0.0605209	-0.107316	0.370712	0.346071	0.0904098	1.15957	0.392748	1.39657	1.35884	0.192938	0.459381	36.7839	11.729	2.88079	5.29977
57	2.77083	2	2	21.8888	7.16667	3.95833	2.5	6.83333	3.375	808.456	453.762	9.26667	13.02	39.26	94.24	36.0467	77.2133	30.9533	-0.154011	-1	0.0706899	-0.15008	-0.0414504	0.964747	-0.194885	-0.184545	0.00087425	-0.092566	0.204389	0.0885856	-0.439306	0.525475	0.820552	0.325978	0.112528	-0.368852	0.236831	0.19737	0.324582	0.836704	0.131595	1.25623	0.502748	0.0505884	0.0199446	4.2416	3.29676	0.935333	2.92969
58	2.58333	2.16667	1.72917	21.5354	6.79167	3.45833	2.625	6.45833	3.375	833.353	460.16	2.25333	5.42	18.5667	84.5067	30.1733	102.013	57.0667	-0.0421014	-0.407833	-0.223365	0.275181	0.0327115	0.561723	0.130441	-0.092805	-0.381308	-0.687345	-0.0647001	-0.632573	-0.694489	0.34046	0.509779	-0.217984	0.914074	-0.116721	0.249669	0.223806	0.125959	0.75613	0.298859	0.724032	0.624018	0.309903	0.0565899	3.64294	2.03263	1.63121	4.06756
59	3.08333	2	2.04167	17.8625	7.5	3.79167	2.70833	7	3.16667	889	541.481	22.875	44.0812	29.2563	126.056	17.9875	44.3625	27.42	-0.256074	-0.144912	0.315296	0.151994	-0.571628	0.699243	-0.488168	-0.405776	0.249387	-0.52824	0.30562	2.35039	1.65087	-0.725931	0.364573	0.374506	-0.157873	-0.0738365	0.217663	0.260296	0.471972	1.04134	0.461245	1.26915	0.706913	0.328224	0.285541	3.84426	3.97213	13.754	9.45487
60	2.04167	2.9375	2.08333	15.2167	5.75	3.25	3.95833	5.29167	3.58333	853.9	412.131	11.4062	36.1688	34.8563	101.225	20.7125	46.4813	44.7188	0.177621	0.91616	0.214774	-0.0681917	-0.432688	-1.51567	-0.122569	-0.564468	0.548148	0.423457	0.459088	0.154553	0.909354	-0.496772	0.362237	-0.331229	-0.275044	0.459372	0.392015	0.245589	0.159922	0.987767	0.0790004	2.20411	1.86626	0.165465	0.451879	2.80932	4.29276	0.630197	5.70849
61	1.83333	1.83333	2.0625	15.9979	6.75	4.41667	3	6.33333	3.29167	855.45	462.844	5.31875	10.4938	35.7875	104.669	40.6063	69.175	36.64	0.171862	-1.47367	0.50451	-0.338284	0.213504	0.696394	0.059892	0.335158	-0.0870668	-0.770157	-0.326887	-0.321277	-0.472883	-0.327437	0.163553	0.344997	-0.487555	-0.36929	0.780763	0.511928	0.267032	1.28064	0.291477	1.03087	0.455581	0.103285	0.399788	8.99583	8.42186	1.03838	3.11234
62	2.79167	2.89583	1.75	19.8083	6.625	3	2.79167	6.41667	3.16667	855.681	476.369	12.0125	31.0312	33.1688	118.362	17.2937	53.5938	34.5375	0.00583532	-0.586814	0.0727777	0.186206	-0.16471	-0.743764	-0.186811	-0.00789698	0.135769	-0.491122	0.159536	0.635506	1.21723	0.172227	0.547101	0.548093	-0.0757153	0.169615	0.214395	0.0781765	0.294427	1.40347	0.185136	0.990127	0.535969	0.157137	0.31078	5.91928	1.53822	1.33987	7.01366
64	2.36364	2.5	1.97727	17.8286	6	3.31818	3.63636	5.40909	3.72727	831.071	395.371	5.83077	21.5077	27.4692	99.3462	29.5769	70.3769	45.5231	0.310434	0.271524	-0.163647	-0.115077	-0.239086	-1.47279	-0.286538	0.191485	0.211403	0.727547	0.327597	-0.368193	0.126479	-0.322922	0.381959	0.522637	-0.152787	-0.272559	0.53633	0.0687339	0.355916	1.2948	0.313409	2.1687	1.05109	0.372066	0.491771	10.0322	5.86624	1.44953	1.73455
65	2.45833	2.1875	1.77083	18.1062	6.95833	2.83333	3.29167	6.625	3.375	836.347	423.12	3.09333	6.22667	18.7067	69.78	45.58	93.8267	51.02	0.817297	0.180445	0.255066	0.118924	-0.189635	-1.11175	-0.0311504	0.0320634	-0.313018	-0.975552	-1.01881	-0.646993	-0.604941	-0.567478	-0.131171	2.15262	0.055527	-0.919443	1.04379	0.125006	0.174431	2.42016	0.198481	1.49669	1.77569	0.0892766	0.197154	9.96033	12.7461	1.92372	3.64276
66	2	2.5625	1.64583	27.8671	6.83333	2.625	3	6.54167	3.70833	829.362	368.012	5.92	11.0533	24.0933	99.7533	24.2133	86.3933	48.5733	-0.129649	-0.211065	-0.19124	0.249101	-0.616648	-0.993956	0.386546	-0.815159	0.228053	1.16016	-0.0042933	-0.317266	-0.432754	-0.169147	0.450473	-0.949183	-0.242186	-0.515737	0.359154	0.21553	0.389259	0.63047	0.368078	1.2945	0.856599	0.31998	0.391943	3.37652	0.778154	2.0193	2.43186
67	2.20833	2.41667	1.83333	22.6396	7	4.16667	2.75	6.625	3.5	877.706	476.163	5.75625	6.4375	33.2938	96.0187	33.8125	86.7313	40.5867	0.0576569	-0.129584	0.0290817	-0.417047	-0.445967	0.711976	0.337339	-0.2944	0.0691759	-0.356782	0.134636	-0.275457	-0.858124	-0.0238064	0.447223	-0.0319042	0.268601	-0.0419229	0.580438	0.28685	0.434445	0.581995	0.185766	1.19086	0.351345	0.0887018	0.513881	3.916	3.59778	1.23209	4.96372
68	2.125	2.33333	1.6875	25.9646	6.5	2.91667	2.95833	6.33333	3.54167	776.747	359.3	1.66	1.32	10.86	26.0267	49.0333	88.06	113.553	0.221556	-0.0985441	-0.218502	0.321443	-0.480913	-0.755036	0.188353	-0.233642	0.196176	-0.277852	0.0308032	-0.807471	-0.980701	-0.569157	-0.192049	-0.107938	-0.684032	0.496742	0.425913	0.289686	0.223832	1.24048	0.249228	1.62253	0.404101	0.292252	0.32169	2.20085	2.39333	2.04255	5.63739
69	2.13636	2.97727	1.81818	19.2818	6.18182	3.04545	4.22727	5.81818	3.40909	839.107	406.664	9.85714	23.6786	38.8571	118.986	24.7214	57.6857	26.2143	0.138706	-0.264249	0.110419	-0.281378	0.0113962	-1.2179	-0.00850169	0.650336	0.210335	-0.687895	-0.263372	0.388765	0.640388	0.230933	-0.0979958	0.455475	0.063129	-0.559795	0.233621	0.225419	0.623883	0.832822	0.517114	1.88538	3.36577	0.496269	0.610478	1.60572	3.13515	2.30924	3.85904
70	1.95455	3	1.85714	24.4523	7.18182	3.45455	2.81818	6.77273	3.36364	844.536	464.721	2.52857	2.95	21.3643	54.0286	49.1429	114.264	55.7214	0.44266	0.549016	0.158914	-0.423581	-0.21486	0.51659	-0.0211438	0.217472	-0.168434	-0.503136	0.0951116	-0.688151	-0.921645	0.175836	-0.550606	0.771341	0.29147	-0.0450533	0.51368	0.150044	0.213072	1.01855	0.107093	0.623588	0.218284	0.218984	0.212854	0.905392	2.07586	1.76756	5.36232
71	2.52083	2.95833	1.6875	21.3375	6.79167	3.54167	2.375	6.625	3.20833	851.812	423.887	1.925	2.4875	11.7625	76.8187	39.3813	102.312	65.3125	0.175635	0.768139	-0.163505	-0.0698038	-0.191436	0.821174	-0.0125482	-0.403911	-0.171289	-0.512443	0.0208433	-0.811574	-0.924262	-0.384813	0.513495	0.0581025	0.155647	0.397557	0.500959	0.191514	0.178663	1.15634	0.166796	1.05764	0.859906	0.211723	0.148238	4.51972	1.05049	2.31367	5.28806
72	2.4375	1.89583	1.79167	28.9667	7.04167	3	2.70833	6.875	3.41667	815.081	393.6	3.5625	1.94375	21.7875	64.9437	54.4688	76.625	72.9625	0.465256	0.815305	-0.248141	-0.325007	-0.421021	-0.30505	-0.0888491	-0.614994	0.197998	-0.0316525	0.350064	-0.715234	-0.971049	-0.0887922	0.00397066	-0.967493	-0.568913	0.726812	1.22016	0.344206	0.561429	2.06473	0.181127	0.679285	0.260601	0.246236	0.626634	5.5818	5.4832	1.76224	5.57164
73	1.875	2.16667	1.875	19.8667	6.29167	2.83333	2.79167	6	3.25	824.737	383.925	2.62667	1.03333	12.48	14.6467	52.08	81.3	135.833	-0.204741	-0.152676	-0.156868	-0.51221	-0.386911	-1.1164	-0.295505	-0.397472	-0.0793702	2.84545	0.164571	-0.787131	-0.957951	-0.150877	-0.889529	-2.51377	-1.26254	0.524951	0.505369	0.471351	0.591636	1.68011	0.424652	1.88064	0.569579	0.390788	0.422305	6.00421	3.08086	2.24918	5.50221
74	3.125	1.91667	1.9375	19.6271	6.29167	3.29167	2.91667	5.95833	3.45833	799.469	391.481	6.15	9.17857	60.2214	75.3786	58.2	52.4	38.4714	0.122583	1.28801	-0.297352	-0.199253	-0.0556494	-0.299591	-0.178222	0.0334715	0.57782	2.64478	0.601842	-0.503859	-0.631056	1.54573	0.581684	0.981186	-0.222534	0.13546	0.177848	0.658324	0.767653	0.444179	0.390988	0.809934	0.454745	0.498675	0.377431	6.14849	8.47439	1.44736	3.52482
75	2.125	2.10417	1.83333	23.8958	6.91667	3.5	3.29167	6.625	3.58333	842.869	374.762	3.48667	11.5067	25.8333	95.18	33.2867	88.1867	42.2533	-0.00158983	0.287065	-0.0725754	-0.379235	0.46943	0.669162	-0.192681	0.106995	0.165716	0.965133	-0.0613301	-0.504302	-0.203186	0.320426	0.705647	0.490482	0.325856	-0.596221	0.260102	0.117019	0.375168	1.90722	0.460608	0.689533	0.322849	0.347226	0.245274	2.2862	1.42477	1.60883	1.63243
76	2.29167	2.5625	1.8125	32.55	7.20833	2.375	2.625	6.91667	3.33333	812.306	394.087	3.67333	2.83333	31.8467	59.5133	40.0333	92.5733	68.2333	0.322485	1.52007	-0.241846	0.40585	-0.428915	-1.03712	-0.109119	-0.689962	-0.0147362	0.339931	0.444032	-0.592677	-0.928305	0.223481	0.701807	-0.226305	0.308639	0.714351	0.290401	0.74585	0.821444	2.01891	0.263022	1.63856	0.314123	0.39349	0.374889	2.30438	5.94958	1.54017	5.33019
77	1.75	2.10417	1.75	20.6775	6.66667	4.20833	3.04167	6.20833	3.33333	767.5	386.462	2.1	1.0875	10.1312	10.925	34.9562	79.5312	161.269	0.100314	-0.443265	0.182442	-0.213168	0.226919	1.18356	0.337271	0.408379	0.129372	-0.466427	-0.287716	-0.766347	-0.965664	0.163717	-0.843632	-1.9414	-0.569693	0.521328	0.702582	0.361538	0.424788	0.780855	0.211984	1.34809	0.45766	0.14656	0.215869	3.50948	2.6311	1.9594	5.5582
79	2.79167	2.95833	1.875	23.1667	6.91667	4.04167	2.625	6.70833	3.45833	802.712	412.062	3.6375	5.125	30.3687	47.475	48.5187	87.5062	77.3688	-0.0021455	-0.0185612	0.175812	0.127481	-0.0252452	0.298727	0.152716	-0.00258202	0.288815	-0.351407	0.141806	-0.47509	-0.612636	0.919965	0.0594816	-0.57269	0.480405	0.839199	0.327559	0.104426	0.0739196	1.07372	0.25843	0.886125	0.495765	0.422035	0.161819	3.4304	2.41526	1.35258	3.72215
80	2.54167	2.60417	1.5425	23.9979	7	4.875	3.08333	6.625	3.29167	831.121	464.907	8.00714	5.27857	32.15	62.8571	49.6071	98.6929	43.4071	0.181387	0.444497	-0.288682	0.496805	0.0859994	0.406998	0.152175	0.00483888	0.334743	-0.958474	-0.920382	0.401698	-0.849717	0.71143	0.846196	1.12844	0.323694	0.0903506	0.270636	0.253812	0.26575	1.17015	0.33598	1.07929	0.579928	0.505999	0.351657	19.9489	13.5957	2.08321	4.94414
81	2.29167	3.04167	1.625	19.8687	6.5	4.75	3.08333	6.25	3.54167	807.581	439.244	6.67333	12.6733	32.5533	98.06	26.7667	79.92	47.9357	-0.0888107	0.363308	-0.330911	-0.210871	0.402721	0.51898	0.257992	0.133522	-0.137489	1.31585	0.667113	0.141541	-0.0886855	1.27405	1.11343	0.241261	0.993908	0.928652	0.152238	0.236495	0.0837601	1.47104	0.209462	1.01778	0.378476	0.243399	0.335002	3.32724	7.69232	1.31837	0.752957
82	2.47917	2.91667	1.8125	15.15	6.34783	4.79167	3.41667	6.08333	3.16667	820.919	441.738	9.18125	12.1562	41.825	111.169	26.3687	61.9062	37.3937	0.332748	0.0180004	-0.2028	-0.0857839	0.556547	0.160882	0.333544	0.813178	0.25995	-0.577883	-0.0423294	0.33594	-0.378729	0.450466	0.987953	0.192544	-0.359124	0.203849	0.239323	0.0490999	0.245773	1.5614	0.443343	1.28216	1.36301	0.512024	0.349394	2.80191	0.881098	1.22521	2.32802
83	2.5625	2.72917	1.625	22.5104	6.83333	3.83333	2.70833	6.625	3.20833	843.763	468.469	7.1	8.5375	44.0688	105.35	31.2437	78.9562	30.3533	0.23956	-0.713986	-0.309506	0.0546555	0.800957	0.117821	0.534457	1.08176	-0.139026	-0.693364	-0.0836258	-0.0633785	-0.47048	1.08078	0.214031	0.213453	0.463438	-0.306883	0.449902	0.251555	0.0941101	1.46014	0.419114	0.493691	0.487815	0.348871	0.496635	2.44193	1.2857	0.593578	2.70515
84	1.77273	2.70455	1.86364	18.1909	6.66667	5.04762	3.33333	6.19048	3.19048	838.731	479.931	7.53333	32.5417	31.6333	110.2	23.325	71.4917	23.275	0.43451	-1.21606	0.0264653	-0.140139	0.280732	0.367376	0.561617	1.17801	-0.255344	1.26367	0.819598	-0.22837	1.0157	-0.665994	-0.482456	0.0692207	0.222093	-0.343724	0.965821	0.42083	0.17878	0.613923	0.647945	1.56218	0.632218	0.673629	0.554033	8.38282	9.29676	1.46237	6.04532
85	2.08333	2.47917	1.875	20.6104	6.66667	3.54167	2.875	6.54167	3.29167	875.125	453.956	2.50625	1.275	12.0563	31.4812	39.7812	116.263	96.6375	-0.119839	0.441442	0.137506	-0.235686	0.120455	0.509245	-0.031979	-0.00525234	-0.546742	-0.523092	-0.147757	-0.862131	-0.967463	-0.150366	0.0757816	0.840772	0.0589591	0.510948	0.0777749	0.227317	0.0859653	0.618877	0.221947	0.618736	0.178598	0.221721	0.277239	4.16643	1.20644	2.24646	5.56802
86	2.86364	2.61364	1.86364	29.5159	7.31818	2.5	3.68182	7	3.40909	834.929	443.893	12.7	19.6714	36.6286	103.221	20.6429	62.6429	44.4929	0.154931	0.312287	-0.0977973	0.367037	-0.166026	-1.13748	-0.583985	0.0328391	0.0129654	-0.33274	0.303802	0.502277	0.208927	0.340466	1.03889	0.594292	0.155777	0.671486	0.313415	0.454699	0.110129	1.26928	0.150303	1.4457	2.39123	0.129511	0.16047	1.97451	3.81745	3.61504	2.72022
87	1.79167	2.35417	1.80435	26.5933	7.20833	2.41667	2.41667	6.79167	3.29167	778.525	324.025	2.08667	1.82	11.3333	17.1467	38.9267	48.2933	176.673	0.240216	-1.20313	0.202111	-0.234043	-0.125467	-1.05321	0.19207	-0.265294	0.212654	1.10774	0.216245	-0.690269	-0.999812	-0.029612	-1.07682	-2.38449	-0.723809	0.0577836	0.792412	0.264852	0.0870818	1.4005	0.045479	1.5294	0.509427	0.112016	0.388055	0.888114	2.92893	1.85273	5.74746
88	2.08333	1.89583	1.95833	16.5229	7.16667	4.70833	3.04167	6.5	3.41667	849.825	388.475	1.9625	1.6	11.0938	18.2375	64.675	68.8937	133.537	0.440244	0.721639	0.0220225	0.0565868	0.0510686	0.652469	0.0197661	0.400485	-0.0337053	0.198375	0.33209	-0.798035	-0.910567	-0.470216	-0.853885	-2.70746	-0.415467	0.551277	0.692152	0.290156	0.248433	1.39127	0.190492	1.50249	0.182608	0.310584	0.296338	5.62338	3.47157	2.16443	5.20271
89	2.72917	2.45833	1.47917	18.7604	6.625	5.08333	3.625	6.25	3.33333	783.993	435.233	6.56	21.6133	31.4867	116.8	27.3533	58.08	38.1067	0.30169	-0.970019	-0.427784	0.0860196	-0.23219	0.103908	0.563721	-0.237292	-0.411756	-0.777398	-0.43779	-0.191682	0.399821	-0.857206	-0.137148	0.260007	0.0332898	-0.738145	0.418365	0.219205	0.231592	0.687901	0.404525	1.32696	0.277894	0.546005	0.347506	13.4877	6.94741	1.52676	2.50889
90	1.83333	2.91667	2.04167	15.8392	6.45833	2.625	2.91667	6.20833	3.5	862.862	353.988	1.62	1.96667	14.94	23.0133	51.5867	77.6933	127.38	-0.112764	1.01312	0.153632	-0.559507	0.259602	-0.992005	-0.146243	0.619666	0.0427941	2.11184	0.130793	-0.881285	-0.960897	-0.220144	-0.957032	-1.84319	-0.553288	0.140125	0.283123	0.240439	0.358387	1.39345	0.38609	1.38679	0.422276	0.681856	0.528737	1.31797	2.68578	2.3389	5.52068
92	2.3	2.725	1.775	21.845	6.8	4	2.9	6.75	3.35	835.293	446.013	6.74667	57.7	12.9867	73.44	24.28	74.3267	50.52	-1.07333	-0.838626	-0.143134	-0.0963388	-0.751689	0.765306	-0.221636	-0.757344	-0.478677	-0.355253	-0.000667432	-0.151092	0.727314	-1.04765	-0.851356	-1.19828	-0.499785	0.03566	1.05386	0.371879	0.263069	0.874326	0.431891	1.02025	0.460253	0.52902	0.158014	3.70495	4.9938	2.29612	10.2011
93	2.83333	1.41667	1.6875	7.98542	6.83333	3.08333	2.33333	6.25	2.875	717.822	334.611	2.9125	1.4125	11.05	7.725	35.5625	73.225	168.113	-0.750553	-0.397013	-0.00767904	-1.28122	0.29746	0.715798	-0.247339	1.10594	-0.119439	1.4343	0.353174	-0.656325	-0.966505	-0.323851	-0.81025	1.26224	-0.477181	0.444357	0.970414	0.761504	0.0210706	2.86373	0.422654	0.644779	0.575104	0.697305	0.385786	12.3024	3.96157	1.77247	5.43581
94	2.04167	2.6875	1.89583	16.7063	6.45833	3.91667	2.83333	6.125	3.375	868.907	507.686	6.17143	17.4286	31.4786	148.45	19.4357	57.9929	19.0429	0.374575	0.520692	0.284199	-0.489485	0.4602	0.405008	-0.0278472	0.506839	-0.486497	-0.724383	-0.203695	-0.307377	-0.143971	-0.749716	-0.403547	-0.713346	-0.191956	-0.688529	0.93958	0.149578	0.059409	1.63234	0.357197	0.869939	0.43397	0.229374	0.250467	3.22575	1.2248	1.89586	1.7886
95	2.04167	2.27083	1.85417	15.9563	6.75	3.79167	2.875	6.33333	3.20833	851.062	479.581	4.475	8.3	30.2312	74.4562	47.0625	91.8625	43.6125	0.320338	-0.270345	0.0904246	-0.221355	0.18712	0.721782	0.0506021	0.488341	-0.465182	-0.750871	-0.274248	-0.309603	-0.698636	0.830419	-0.338986	0.39238	1.04914	-0.371109	0.55335	0.0937446	0.186326	0.698724	0.143511	0.868214	0.111494	0.0782015	0.440225	2.17441	2.20428	0.769926	4.20206
[truncated: 5 more columns]
